# Supplementary material for: Precision-guided treatment in high-risk pediatric cancers
Source: Nat Med. 2024 Jun 6;30(7):1913–22. doi: 10.1038/s41591-024-03044-0 (PMC11271405; doi:10.1038/s41591-024-03044-0)
Supplement: Supplementary file 3 — Supplementary data S1–S5. [file 41591_2024_3044_MOESM3_ESM.xlsx]

## Sheet: Supplementary data contents
	Data sheet	Description
S1	Patient data	Demographics (384 patients/385 samples)
S2	PGT Tiers	5 tiers of PGT recommendation
S3	PGT	Details of 117 PGTs received by 110 patients and response to 99 PGTs
S4	UGT	Details of 45 UGTs received by 36 patients and response to UGT
S5	Panel	Panel sequencing data (12 samples)

## Sheet: S1 Patient data
Patient #	ZCC ID	Age at enrolment (yr)	Sex	Diagnosis category	Diagnosis	Disease status at enrolment	WGS	WTS	Targeted panel	PGT recommendation	PGT recommendation uptake	Survival time from enrolment	Survival status at data cutoff	Note
1	zcc1	11.6493	Female	DMG/HGG	Diffuse midline glioma, H3 K27-altered, H3 K27M mutation	Diagnosis	Yes	Yes	No	No	NA	22.126	Dead
2	zcc23	13.474	Female	Solid tumour	Alveolar rhabdomyosarcoma	1st relapse	Yes	Yes	No	Yes	Yes	2.4	Dead
3	zcc6	4.56164	Male	CNS_other	CNS embryonal tumour with BCOR intermal tandem duplication	≥2 relapse	Yes	Yes	No	No	NA	15.3863	Dead
4	zcc9	9.91507	Male	Solid tumour	Hepatocellular carcinoma	1st relapse	Yes	Yes	No	No	NA	38.4329	Dead
5	zcc31	12.4932	Female	Solid tumour	Alveolar rhabdomyosarcoma	Diagnosis	Yes	Yes	No	No	NA	26.4	Dead
6	zcc26	1.30685	Male	Solid tumour	Desmoid fibromatosis	Diagnosis	Yes	Yes	No	No	NA	44.0548	Dead
7	zcc14	16.8274	Female	Solid tumour	Alveolar soft parts sarcoma	≥2 relapse	Yes	No	No	Yes	No	6.04932	Dead
8	zcc47	4.92877	Female	DMG/HGG	Diffuse midline glioma, H3 K27-altered, H3 K27M mutation	Diagnosis	Yes	No	No	No	NA	12.789	Dead
9	zcc42	14.7726	Female	Solid tumour	Lung carcinoma	Diagnosis	Yes	Yes	No	No	NA	56.1534	Alive
10	zcc11	15.4466	Female	Solid tumour	Ewing sarcoma	1st relapse	Yes	Yes	No	Yes	Yes	5.95068	Dead
11	zcc55	2.26027	Female	CNS_other	Supratentorial ependymoma, ZFTA fusion-positive	1st relapse	Yes	Yes	No	Yes	No	55.8904	Alive
12	zcc3	6.96164	Female	Solid tumour	Neuroblastoma	≥2 relapse	Yes	Yes	No	No	NA	5.45753	Dead
13	zcc59	12.2932	Female	Solid tumour	Ewing sarcoma	≥2 relapse	Yes	Yes	No	Yes	Yes	16.8	Dead
14	zcc56	5.57534	Female	CNS_other	Medulloblastoma, non WNT/non-SHH	1st relapse	Yes	Yes	No	No	NA	6.24658	Dead
15	zcc66	2.31781	Female	CNS_other	Posterior fossa A ependymoma	1st relapse	Yes	No	No	No	NA	54.3781	Alive
16	zcc2	4.33973	Female	DMG/HGG	Diffuse midline glioma, H3 K27-altered, H3 K27M mutation	Diagnosis	Yes	Yes	No	No	NA	54.3452	Alive
17	zcc19	16.4658	Female	Solid tumour	Epithelioid sarcoma	≥2 relapse	Yes	Yes	No	Yes	No	16.0767	Dead
18	zcc10	1.96438	Male	CNS_other	Medulloblastoma, SHH-activated and TP53-mutant	1st relapse	Yes	Yes	No	Yes	No	2.43288	Dead
19	zcc65	15.9178	Male	HM	Burkitt lymphoma	1st relapse	Yes	Yes	No	No	NA	25.1178	Alive
20	zcc92	7.14521	Male	DMG/HGG	Diffuse midline glioma, H3 K27-altered, H3 K27M mutation	Diagnosis	Yes	Yes	No	No	NA	11.8356	Dead
21	zcc85	23.1041	Female	DMG/HGG	Glioblastoma, IDH wild-type	≥2 relapse	Yes	No	No	Yes	No	14.7945	Dead
22	zcc5	5.4137	Male	Solid tumour	Neuroblastoma	1st relapse	Yes	Yes	No	Yes	No	5.09589	Dead
23	zcc78	12.8301	Female	Solid tumour	Yolk sac tumour	1st relapse	Yes	Yes	No	No	NA	53.6219	Alive
24	zcc99	12.9178	Male	DMG/HGG	Diffuse high grade glioma, H3-wildtype and IDH-wildtype	Diagnosis	Yes	Yes	No	Yes	Yes	10.2575	Dead
25	zcc18	1.26027	Male	DMG/HGG	Diffuse high grade glioma, H3-wildtype and IDH-wildtype	Diagnosis	Yes	Yes	No	Yes	No	52.8986	Alive
26	zcc24	5.65753	Male	DMG/HGG	Diffuse midline glioma, H3 K27-altered, H3 K27M mutation	Diagnosis	Yes	No	No	No	NA	26.3342	Dead
27	zcc83	11.6712	Male	HM	Acute myeloid leukemia	1st relapse	Yes	Yes	No	Yes	No	8.90959	Dead
28	zcc70	15.811	Female	HM	Burkitt lymphoma	1st relapse	Yes	Yes	No	No	NA	11.3096	Dead
29	zcc4	6.87397	Female	Solid tumour	Malignant undifferentiated tumour	Diagnosis	Yes	Yes	No	No	NA	6.73973	Dead
30	zcc27	18.5562	Male	Solid tumour	Alveolar rhabdomyosarcoma	1st relapse	Yes	Yes	No	No	NA	14.4658	Dead
31	zcc77	8.33425	Female	Solid tumour	Neuroblastoma	1st relapse	Yes	Yes	No	No	NA	44.2849	Dead
32	zcc43	15.0959	Female	Solid tumour	Osteosarcoma	Diagnosis	Yes	Yes	No	Yes	Yes	11.2438	Dead
33	zcc35	21.5452	Male	Solid tumour	Wilms tumour	≥2 relapse	Yes	Yes	No	No	NA	21.5342	Dead
34	zcc72	30.6247	Female	Solid tumour	Neuroblastoma	≥2 relapse	Yes	Yes	No	Yes	Yes	33.3699	Dead
35	zcc15	13.0301	Male	Solid tumour	Gastrointestinal stromal tumour	≥2 relapse	Yes	Yes	No	Yes	Yes	52.7014	Alive
36	zcc51	13.137	Female	Solid tumour	Neuroblastoma	Diagnosis	Yes	Yes	No	Yes	Yes	39.189	Dead
37	zcc13	14.7425	Male	Solid tumour	Ewing sarcoma	1st relapse	Yes	Yes	No	No	NA	32.7123	Dead
38	zcc12	0.0821918	Male	Solid tumour	Angiosarcoma	Diagnosis	Yes	Yes	No	Yes	No	52.2082	Alive
39	zcc57	10.0932	Male	Solid tumour	Hepatocellular malignant neoplasm, NOS	1st relapse	Yes	Yes	No	Yes	No	10.6849	Dead
40	zcc62	2.86027	Female	DMG/HGG	Diffuse midline glioma, H3 K27-altered, H3 K27M mutation	Diagnosis	Yes	Yes	No	Yes	Yes	21.2384	Dead
41	zcc67	27.1726	Female	DMG/HGG	Glioblastoma, IDH wild-type	1st relapse	Yes	Yes	No	Yes	No	22.126	Dead
42	zcc79	10.326	Female	CNS_other	CNS embryonal tumour, NOS	1st relapse	Yes	Yes	No	Yes	Yes	16.6356	Dead
43	zcc28	0.487671	Male	Solid tumour	Malignant rhabdoid tumour, non-renal/hepatic	Diagnosis	Yes	Yes	No	Yes	Yes	3.48493	Dead
44	zcc73	0.326027	Male	CNS_other	Diffuse low grade glioma, MAPK pathway altered	Diagnosis	Yes	Yes	No	Yes	Yes	48.4932	Dead
45	zcc36	1.94521	Female	Solid tumour	Malignant rhabdoid tumour, renal	Diagnosis	Yes	Yes	No	Yes	Yes	5.98356	Dead
46	zcc32	10.263	Female	Solid tumour	Neuroblastoma	≥2 relapse	Yes	Yes	No	No	NA	6.41096	Dead
47	zcc20	21.3945	Male	Solid tumour	Ewing sarcoma	1st relapse	Yes	Yes	No	Yes	No	9.50137	Dead
48	zcc8	4.56164	Male	Solid tumour	Wilms tumour	1st relapse	Yes	Yes	No	Yes	Yes	4.86575	Dead
49	zcc115	8.17808	Female	HM	B-lymphoblastic leukaemia	1st relapse	Yes	Yes	No	Yes	No	50.926	Alive
50	zcc119	13.4438	Male	CNS_other	Atypical teratoid rhabdoid tumour	1st relapse	Yes	Yes	No	Yes	No	2.76164	Dead
51	zcc90	8.10685	Male	Solid tumour	Embryonal rhabdomyosarcoma	1st relapse	Yes	No	No	Yes	No	2.79452	Dead
52	zcc127	13.6329	Female	HM	B-lymphoblastic leukaemia	≥2 relapse	Yes	Yes	No	Yes	No	39.7151	Alive
53	zcc97	14.9753	Female	Solid tumour	Osteosarcoma	≥2 relapse	Yes	Yes	No	No	NA	13.8411	Dead
54	zcc109	12.3151	Female	CNS_other	CNS embryonal tumour, NOS	1st relapse	Yes	Yes	No	No	NA	22.5205	Dead
55	zcc40	15.4055	Male	Solid tumour	Alveolar rhabdomyosarcoma	Diagnosis	Yes	Yes	No	Yes	No	16.4055	Dead
56	zcc16	13.0932	Female	DMG/HGG	Diffuse midline glioma, H3 K27-altered, H3 K27M mutation	Diagnosis	Yes	Yes	No	Yes	Yes	7.79178	Dead
57	zcc123	16.2493	Female	HM	Hodgkin lymphoma	≥2 relapse	Yes	Yes	No	Yes	No	17.4575	Dead
58	zcc86	11.0438	Male	CNS_other	Pilocytic astrocytoma	1st relapse	Yes	Yes	No	No	NA	40.7671	Alive
59	zcc131	16.874	Male	Solid tumour	Malignant peripheral nerve sheath tumor	≥2 relapse	Yes	Yes	No	Yes	Yes	13.0521	Dead
60	zcc48	6.14247	Female	HM	B-lymphoblastic leukaemia	1st relapse	Yes	No	No	No	NA	50.0055	Alive
61	zcc104	2.04384	Female	HM	T-lymphoblastic leukaemia	1st relapse	Yes	Yes	No	Yes	No	6.11507	Dead
62	zcc52	7.41918	Female	CNS_other	Choroid plexus carcinoma, TP53-mutant	1st relapse	Yes	Yes	No	Yes	No	16.5699	Alive
63	zcc7	17.0411	Female	Solid tumour	Osteosarcoma	1st relapse	Yes	Yes	No	No	NA	11.211	Dead
64	zcc29	9.03288	Female	DMG/HGG	Diffuse high grade glioma, H3-wildtype and IDH-wildtype	≥2 relapse	Yes	Yes	No	No	NA	49.5452	Alive
65	zcc93	4.80274	Male	Solid tumour	Embryonal rhabdomyosarcoma	1st relapse	Yes	Yes	No	Yes	Yes	6.41096	Dead
66	zcc113	1.23014	Male	Solid tumour	Malignant rhabdoid tumour, non-renal/hepatic	Diagnosis	Yes	No	No	Yes	Yes	30.674	Dead
67	zcc33	12.1616	Male	HM	B-lymphoblastic leukaemia	1st relapse	Yes	Yes	No	Yes	No	49.2164	Alive
68	zcc37	8.28767	Male	DMG/HGG	Diffuse hemispheric glioma, H3 G34-mutant	Diagnosis	Yes	Yes	No	Yes	Yes	11.3096	Dead
69	zcc118	12.3836	Male	Solid tumour	Alveolar rhabdomyosarcoma	1st relapse	Yes	Yes	No	No	NA	9.13973	Dead
70	zcc100	22.9836	Male	DMG/HGG	Diffuse midline glioma, H3 K27-altered, H3 K27M mutation	1st relapse	Yes	Yes	No	Yes	Yes	17.1945	Dead
71	zcc121	17.4904	Female	Solid tumour	Ewing sarcoma	1st relapse	Yes	Yes	No	Yes	No	14.137	Dead
72	zcc106	10.8356	Male	CNS_other	Ganglioglioma	1st relapse	Yes	Yes	No	Yes	Yes	48.8219	Alive
73	zcc45	12.2	Male	DMG/HGG	Diffuse high grade glioma, H3-wildtype and IDH-wildtype	Diagnosis	Yes	Yes	No	Yes	Yes	30.3452	Dead
74	zcc138	9.21644	Female	Solid tumour	Neuroblastoma	1st relapse	Yes	No	No	Yes	No	35.8685	Dead
75	zcc41	0.709589	Female	Solid tumour	Infantile fibrosarcoma	1st relapse	Yes	Yes	No	Yes	Yes	48.7562	Alive
76	zcc112	14.7589	Female	HM	Hepatosplenic T-cell lymphoma	Diagnosis	Yes	Yes	No	No	NA	48.5918	Alive
77	zcc146	4.09863	Male	Solid tumour	Embryonal rhabdomyosarcoma	1st relapse	Yes	Yes	No	No	NA	3.87945	Dead
78	zcc142	18.4055	Female	Solid tumour	Myoepithelial tumour	1st relapse	Yes	Yes	No	Yes	No	3.09041	Dead
79	zcc53	8.01918	Male	Solid tumour	Synovial sarcoma	1st relapse	Yes	No	No	No	NA	48.5918	Alive
80	zcc60	15.3425	Male	Solid tumour	Malignant peripheral nerve sheath tumor	1st relapse	Yes	Yes	No	Yes	No	48.5589	Alive
81	zcc125	14.874	Male	HM	B-lymphoblastic leukaemia	1st relapse	Yes	Yes	No	No	NA	37.6767	Alive
82	zcc149	16.9808	Female	HM	Acute myeloid leukemia	1st relapse	Yes	Yes	No	No	NA	5.26027	Dead
83	zcc71	1.12055	Female	CNS_other	Embryonal tumour with multilayered rosettes, C19MC-altered	Diagnosis	Yes	No	No	Yes	No	6.90411	Dead
84	zcc30	17.6466	Female	Solid tumour	Ewing sarcoma	Diagnosis	Yes	Yes	No	Yes	No	48.1315	Alive
85	zcc116	11.4932	Male	DMG/HGG	Diffuse high grade glioma, H3-wildtype and IDH-wildtype	Diagnosis	Yes	Yes	No	Yes	Yes	13.4137	Dead
86	zcc58	17.3753	Male	DMG/HGG	Diffuse high grade glioma, H3-wildtype and IDH-wildtype	1st relapse	Yes	Yes	No	Yes	No	10.4219	Dead
87	zcc154	7.92877	Male	Solid tumour	Neuroblastoma	1st relapse	Yes	No	No	Yes	Yes	22.8164	Dead
88	zcc64	0.80274	Male	CNS_other	Atypical teratoid rhabdoid tumour	Diagnosis	Yes	Yes	No	Yes	Yes	8.6137	Dead
89	zcc84	11.6411	Male	Solid tumour	Adrenocortical carcinoma	Diagnosis	Yes	Yes	No	No	NA	26.4986	Dead
90	zcc75	9.11781	Male	Solid tumour	Ewing sarcoma	Diagnosis	Yes	Yes	No	Yes	No	5.75342	Dead
91	zcc291	9.54247	Male	Solid tumour	Adrenocortical carcinoma	Diagnosis	No	No	Yes	Yes	Yes	18.7397	Dead
92	zcc91	13.0712	Male	CNS_other	Supratentorial ependymoma, ZFTA fusion-positive	1st relapse	Yes	Yes	No	No	NA	47.211	Alive
93	zcc128	14.8082	Female	Solid tumour	CIC-rearranged sarcoma, non-CNS	Diagnosis	Yes	Yes	No	No	NA	12	Dead
94	zcc63	10.9397	Female	CNS_other	Medulloblastoma, non WNT/non-SHH	1st relapse	Yes	Yes	No	No	NA	6.70685	Dead
95	zcc135	12.0685	Male	DMG/HGG	Diffuse midline glioma, H3 K27-altered, H3 K27M mutation	Diagnosis	Yes	Yes	No	Yes	No	14.8603	Dead
96	zcc50	6.59452	Male	CNS_other	Clear cell meningioma	≥2 relapse	Yes	Yes	No	Yes	Yes	15.8795	Dead
97	zcc88	14.2301	Female	DMG/HGG	Diffuse hemispheric glioma, H3 G34-mutant	Diagnosis	Yes	Yes	No	No	NA	34.9479	Dead
98	zcc81	16.5425	Female	Solid tumour	Alveolar rhabdomyosarcoma	Diagnosis	Yes	Yes	No	Yes	No	46.7836	Alive
99	zcc161	0.936986	Female	Solid tumour	Malignant rhabdoid tumour, renal	Diagnosis	Yes	Yes	No	Yes	No	46.7507	Alive
100	zcc95	4.29589	Female	DMG/HGG	Diffuse high grade glioma, H3-wildtype and IDH-wildtype	Diagnosis	Yes	Yes	No	Yes	No	11.2438	Dead
101	zcc98	1.42466	Female	HM	Acute myeloid leukemia	Diagnosis	Yes	Yes	No	No	NA	8.71233	Dead
102	zcc102	17.0904	Female	Solid tumour	Alveolar rhabdomyosarcoma	1st relapse	Yes	Yes	No	No	NA	8.28493	Dead
103	zcc167	0.254795	Male	Solid tumour	Malignant rhabdoid tumour, hepatic	Diagnosis	Yes	Yes	No	Yes	No	3.64932	Dead
104	zcc280	1.44384	Male	Solid tumour	Ewing sarcoma	1st relapse	No	No	Yes	No	NA	45.5342	Alive
105	zcc145	5.89041	Male	Solid tumour	Wilms tumour	≥2 relapse	Yes	No	No	No	NA	4.33973	Dead
106	zcc68	2.87123	Female	CNS_other	Embryonal tumour with multilayered rosettes, C19MC-altered	Diagnosis	Yes	Yes	No	Yes	Yes	18.5096	Dead
107	zcc110	17.2548	Female	Solid tumour	CIC-rearranged sarcoma, non-CNS	Diagnosis	Yes	Yes	No	Yes	No	11.4411	Dead
108	zcc170	1.53151	Female	Solid tumour	Embryonal rhabdomyosarcoma	Diagnosis	Yes	Yes	No	Yes	Yes	44.1863	Dead
109	zcc38	20.5836	Male	Solid tumour	Ewing sarcoma	1st relapse	Yes	Yes	No	Yes	No	10.6849	Dead
110	zcc114	5.49589	Male	HM	B-lymphoblastic leukaemia	1st relapse	Yes	No	No	Yes	No	35.8356	Dead
111	zcc107	20.6	Male	Solid tumour	Osteosarcoma	1st relapse	Yes	No	No	No	NA	45.074	Alive
112	zcc327	20.3644	Female	CNS_other	Astrocytoma, IDH-mutant WHO G2	Diagnosis	No	Yes	Yes	Yes	Yes	44.4164	Alive
113	zcc46	10.7836	Male	DMG/HGG	Diffuse high grade glioma, H3-wildtype and IDH-wildtype	≥2 relapse	Yes	Yes	No	Yes	Yes	44.4164	Alive
114	zcc134	1.09589	Male	CNS_other	Posterior fossa A ependymoma	1st relapse	Yes	Yes	No	Yes	No	10.1918	Dead
115	zcc139	5.89863	Female	HM	T-lymphoblastic leukaemia	≥2 relapse	Yes	Yes	No	Yes	Yes	8.05479	Dead
116	zcc136	17.9671	Male	Solid tumour	Spindle cell rhabdomyosarcoma	1st relapse	Yes	Yes	No	Yes	No	3.84658	Dead
117	zcc120	15.5233	Female	DMG/HGG	Diffuse midline glioma, H3 K27-altered, no H3 K27M mutation	Diagnosis	Yes	Yes	No	Yes	No	20.8438	Dead
118	zcc329	3.29315	Female	DMG/HGG	Diffuse midline glioma, H3 K27-altered, H3 K27M mutation	Diagnosis	No	No	Yes	No	NA	25.1836	Dead
119	zcc181	15.6082	Female	Solid tumour	Solid pseudopapillary neoplasm of pancreas	1st relapse	Yes	Yes	No	Yes	Yes	43.6932	Alive
120	zcc54	9.44384	Female	Solid tumour	Alveolar rhabdomyosarcoma	Diagnosis	Yes	Yes	No	Yes	No	9.20548	Dead
121	zcc187	16.1644	Female	Solid tumour	Malignant peripheral nerve sheath tumor	1st relapse	Yes	Yes	No	Yes	Yes	43.5616	Alive
122	zcc190	7.93973	Male	CNS_other	Pineoblastoma, non-MYC/non-RB	1st relapse	Yes	Yes	No	Yes	Yes	7.23288	Dead
123	zcc143	2.66575	Male	Solid tumour	Ewing sarcoma	Diagnosis	Yes	No	No	Yes	No	43.5288	Alive
124	zcc132	11.0411	Female	Solid tumour	Neuroblastoma	1st relapse	Yes	Yes	No	Yes	No	43.5288	Alive
125	zcc117	2.64384	Female	Solid tumour	Neuroblastoma	1st relapse	Yes	Yes	No	No	NA	43.5288	Alive
126	zcc129	6.80274	Female	Solid tumour	Angiosarcoma	Diagnosis	Yes	Yes	No	Yes	Yes	18.7726	Dead
127	zcc80	11.1671	Male	HM	T-lymphoblastic leukaemia	1st relapse	Yes	Yes	No	Yes	No	3.51781	Dead
128	zcc147	15.7973	Male	Solid tumour	Osteosarcoma	1st relapse	Yes	Yes	No	Yes	No	42.7726	Alive
129	zcc74	2.36986	Female	HM	Acute myeloid leukemia	1st relapse	Yes	Yes	No	No	NA	33.2712	Dead
130	zcc150	13.6822	Male	DMG/HGG	Diffuse hemispheric glioma, H3 G34-mutant	Diagnosis	Yes	Yes	No	Yes	Yes	35.7041	Dead
131	zcc192	11.9781	Male	DMG/HGG	Diffuse midline glioma, H3 K27-altered, H3 K27M mutation	Diagnosis	Yes	Yes	No	Yes	No	15.3205	Dead
132	zcc76	17.9041	Female	CNS_other	Supratentorial ependymoma, ZFTA fusion-positive	1st relapse	Yes	Yes	No	Yes	No	42.3781	Alive
133	zcc195	2.31781	Male	HM	Acute undifferentiated leukaemia	1st relapse	Yes	Yes	No	No	NA	8.38356	Dead
134	zcc69	18.1452	Male	HM	B-lymphoblastic leukaemia	Diagnosis	Yes	Yes	No	Yes	No	41.9178	Alive
135	zcc137	3.94795	Male	DMG/HGG	Diffuse high grade glioma, H3-wildtype and IDH-wildtype	Diagnosis	Yes	Yes	No	No	NA	41.8849	Alive
136	zcc87	13.4603	Male	Solid tumour	Desmoplastic small round cell tumor	Diagnosis	Yes	Yes	No	Yes	Yes	20.6466	Dead
137	zcc153	15.8521	Male	Solid tumour	Alveolar rhabdomyosarcoma	Diagnosis	Yes	Yes	No	Yes	No	37.0521	Dead
138	zcc140	10.2356	Male	Solid tumour	Embryonal rhabdomyosarcoma	1st relapse	Yes	Yes	No	Yes	Yes	39.5507	Dead
139	zcc157	14.4219	Male	HM	Acute myeloid leukemia	1st relapse	Yes	Yes	No	Yes	No	1.90685	Dead
140	zcc94	17.5041	Male	Solid tumour	Hepatocellular carcinoma	Diagnosis	Yes	Yes	No	Yes	Yes	41.2274	Alive
141	zcc151	10.0603	Male	HM	B-lymphoblastic leukaemia	1st relapse	Yes	Yes	No	Yes	Yes	41.1616	Alive
142	zcc101	13.7671	Female	Solid tumour	Osteosarcoma	Diagnosis	Yes	Yes	No	Yes	No	41.1616	Alive
143	zcc144	2.78904	Male	Solid tumour	Malignant peripheral nerve sheath tumor	Diagnosis	Yes	Yes	No	Yes	No	41.0301	Alive
144	zcc164	4.19726	Male	HM	Acute myeloid leukemia	Diagnosis	Yes	Yes	No	Yes	No	40.9973	Alive
145	zcc155	15.4658	Female	HM	Hodgkin lymphoma	1st relapse	Yes	Yes	No	Yes	No	40.9644	Alive
146	zcc313	18.3918	Male	Solid tumour	Osteosarcoma	1st relapse	No	No	Yes	Yes	No	5.19452	Dead
147	zcc152	8.92329	Male	DMG/HGG	Diffuse midline glioma, H3 K27-altered, H3 K27M mutation	Diagnosis	Yes	Yes	No	Yes	No	5.06301	Dead
148	zcc82	17.5315	Female	CNS_other	CNS neuroblastoma, FOXR2-activated	Diagnosis	Yes	Yes	No	Yes	Yes	14.0384	Dead
149	zcc162	4.12329	Female	CNS_other	Atypical teratoid rhabdoid tumour	Diagnosis	Yes	Yes	No	Yes	No	40.6027	Alive
150	zcc126	3.87945	Female	Solid tumour	Neuroblastoma	1st relapse	Yes	Yes	No	No	NA	40.5699	Alive
151	zcc148	17.1425	Female	Solid tumour	Ewing sarcoma	≥2 relapse	Yes	No	No	Yes	No	24.789	Dead
152	zcc173	2.14795	Female	HM	Acute myeloid leukemia	1st relapse	Yes	Yes	No	No	NA	40.2411	Alive
153	zcc168	0.169863	Female	Solid tumour	Malignant rhabdoid tumour, non-renal/hepatic	Diagnosis	Yes	Yes	No	Yes	No	14.7945	Dead
154	zcc176	9.81918	Male	Solid tumour	Rhabdoid tumour of small cell type	1st relapse	Yes	No	No	Yes	Yes	4.86575	Dead
155	zcc165	2.57808	Female	DMG/HGG	Diffuse midline glioma, H3 K27-altered, H3 K27M mutation	Diagnosis	Yes	Yes	No	Yes	No	3.97808	Dead
156	zcc166	7.6	Female	HM	T-lymphoblastic lymphoma	1st relapse	Yes	Yes	No	Yes	No	40.0438	Alive
157	zcc159	2.23836	Male	Solid tumour	Neuroblastoma	1st relapse	Yes	No	No	No	NA	40.011	Alive
158	zcc171	18.537	Male	CNS_other	Atypical choroid plexus papilloma	1st relapse	Yes	Yes	No	No	NA	39.9123	Alive
159	zcc89	15.663	Female	Solid tumour	Ewing sarcoma	1st relapse	Yes	No	No	No	NA	26.0712	Dead
160	zcc174	7.91233	Male	Solid tumour	Wilms tumour	1st relapse	Yes	Yes	No	No	NA	39.6822	Alive
161	zcc198	21.674	Male	HM	T-lymphoblastic leukaemia	≥2 relapse	Yes	Yes	No	Yes	Yes	5.2274	Dead
162	zcc199	3.03836	Female	Solid tumour	Neuroblastoma	1st relapse	Yes	No	No	No	NA	19.989	Dead
163	zcc160	7.18356	Female	CNS_other	Posterior fossa A ependymoma	≥2 relapse	Yes	Yes	No	No	NA	14.4658	Dead
164	zcc163	19.2137	Male	DMG/HGG	Diffuse high grade glioma, H3-wildtype and IDH-wildtype	Diagnosis	Yes	Yes	No	Yes	Yes	10.0274	Dead
165	zcc169	3.92603	Male	CNS_other	Posterior fossa A ependymoma	1st relapse	Yes	Yes	No	No	NA	39.189	Alive
166	zcc172	2.39452	Female	DMG/HGG	Diffuse high grade glioma, H3-wildtype and IDH-wildtype	1st relapse	Yes	Yes	No	Yes	Yes	6.08219	Dead
167	zcc201	0.131507	Male	HM	Acute myeloid leukemia	Diagnosis	Yes	No	No	No	NA	6.04932	Dead
168	zcc178	4.33151	Female	DMG/HGG	Diffuse midline glioma, H3 K27-altered, H3 K27M mutation	Diagnosis	Yes	Yes	No	No	NA	29.0301	Dead
169	zcc177	16.7671	Male	Solid tumour	Malignant peripheral nerve sheath tumor	Diagnosis	Yes	Yes	No	Yes	No	12.8548	Dead
170	zcc332	11.3342	Male	Solid tumour	Osteosarcoma	≥2 relapse	No	No	Yes	No	NA	38.7288	Alive
171	zcc182	3.53151	Male	CNS_other	Pineoblastoma, RB group	1st relapse	Yes	Yes	No	No	NA	4.3726	Dead
172	zcc180	19.2795	Male	Solid tumour	Ewing sarcoma	1st relapse	Yes	Yes	No	No	NA	13.5123	Dead
173	zcc184	11.811	Male	Solid tumour	Neuroblastoma	≥2 relapse	Yes	Yes	No	No	NA	38.6959	Alive
174	zcc203	3.46301	Female	DMG/HGG	Diffuse midline glioma, H3 K27-altered, H3 K27M mutation	Diagnosis	Yes	Yes	No	Yes	Yes	6.44384	Dead
175	zcc96	7.14247	Male	CNS_other	Glioneuronal tumour, NOS	1st relapse	Yes	Yes	No	Yes	Yes	38.5315	Alive
176	zcc205	15.3342	Male	Solid tumour	Upper gastrointestinal carcinoma	Diagnosis	Yes	Yes	No	Yes	Yes	10.126	Dead
177	zcc204	14.9534	Male	HM	T-lymphoblastic lymphoma	1st relapse	Yes	Yes	No	Yes	No	8.31781	Dead
178	zcc202	0.835616	Male	Solid tumour	Malignant rhabdoid tumour, non-renal/hepatic	Diagnosis	Yes	Yes	No	Yes	No	3.61644	Dead
179	zcc130	7.44932	Male	Solid tumour	Neuroblastoma	1st relapse	Yes	No	No	Yes	No	28.4055	Dead
180	zcc108	1.23836	Male	CNS_other	CNS embryonal tumour, NOS	Diagnosis	Yes	Yes	No	Yes	No	9.50137	Dead
181	zcc61	17.7342	Female	HM	Acute myeloid leukemia	1st relapse	Yes	Yes	No	Yes	No	15.6822	Dead
182	zcc103	4.23288	Female	CNS_other	Atypical teratoid rhabdoid tumour	Diagnosis	Yes	Yes	No	Yes	No	38.0712	Alive
183	zcc183	3.52055	Male	DMG/HGG	Diffuse midline glioma, H3 K27-altered, no H3 K27M mutation	Diagnosis	Yes	Yes	No	Yes	No	10.4548	Dead
184	zcc175	11.8356	Male	Solid tumour	Alveolar soft parts sarcoma	1st relapse	Yes	Yes	No	Yes	No	38.0712	Alive
185	zcc194	2.63836	Female	CNS_other	Embryonal tumour with multilayered rosettes, C19MC-altered	Diagnosis	Yes	Yes	No	Yes	Yes	9.30411	Dead
186	zcc191	15.326	Male	Solid tumour	Osteosarcoma	1st relapse	Yes	No	No	No	NA	11.6712	Dead
187	zcc189	17.5836	Female	DMG/HGG	Diffuse high grade glioma, H3-wildtype and IDH-wildtype	Diagnosis	Yes	Yes	No	Yes	Yes	9.0411	Dead
188	zcc341	14.0055	Female	Solid tumour	Ewing sarcoma	1st relapse	Yes	No	No	Yes	No	1.80822	Dead
189	zcc338	17.7918	Male	DMG/HGG	Diffuse high grade glioma, H3-wildtype and IDH-wildtype	Diagnosis	Yes	Yes	No	Yes	Yes	7.72603	Dead
190	zcc283	18.2466	Female	DMG/HGG	Diffuse high grade glioma, H3-wildtype and IDH-wildtype	Diagnosis	Yes	Yes	No	Yes	Yes	37.7096	Alive
191	zcc334	12.0849	Female	DMG/HGG	Diffuse midline glioma, H3 K27-altered, H3 K27M mutation	Diagnosis	Yes	Yes	No	Yes	Yes	21.6986	Dead
192	zcc336	13.3808	Female	Solid tumour	Alveolar rhabdomyosarcoma	Diagnosis	Yes	No	No	No	NA	22.4877	Dead
193	zcc344	3.63836	Male	Solid tumour	Adrenocortical carcinoma	1st relapse	Yes	Yes	No	Yes	Yes	6.41096	Dead
194	zcc390	6.13699	Female	CNS_other	Pineoblastoma, non-MYC/non-RB	Diagnosis	Yes	Yes	No	Yes	No	5.52329	Dead
195	zcc339	8.56986	Male	DMG/HGG	Diffuse midline glioma, H3 K27-altered, no H3 K27M mutation	Diagnosis	Yes	Yes	No	Yes	Yes	33.863	Dead
196	zcc285	8.38904	Male	DMG/HGG	Diffuse midline glioma, H3 K27-altered, H3 K27M mutation	Diagnosis	Yes	Yes	No	No	NA	18.0164	Dead
197	zcc342	2.43836	Female	HM	Acute myeloid leukemia	1st relapse	Yes	Yes	No	No	NA	13.1507	Dead
198	zcc295	9.14521	Female	Solid tumour	Neuroblastoma	1st relapse	Yes	Yes	No	Yes	No	36.4603	Alive
199	zcc351	16.4795	Male	Solid tumour	Osteosarcoma	1st relapse	Yes	Yes	No	Yes	No	36.4603	Alive
200	zcc354	1.58356	Female	CNS_other	Embryonal tumour with multilayered rosettes, NOS	Diagnosis	Yes	Yes	No	No	NA	9.33699	Dead
201	zcc346	7.2411	Male	HM	Acute myeloid leukemia	≥2 relapse	Yes	No	No	Yes	No	3.94521	Dead
202	zcc349	15.0027	Male	CNS_other	Ganglioglioma	1st relapse	Yes	Yes	No	Yes	Yes	36.3945	Alive
203	zcc394	12.5507	Female	DMG/HGG	Diffuse high grade glioma, H3-wildtype and IDH-wildtype	1st relapse	Yes	Yes	No	Yes	No	18.5096	Dead
204	zcc357	9.15342	Female	Solid tumour	DICER1-associated sarcoma	Diagnosis	Yes	Yes	No	Yes	No	36.1644	Alive
205	zcc287	15.3397	Male	HM	T-lymphoblastic leukaemia	1st relapse	Yes	Yes	No	Yes	Yes	5.3589	Dead
206	zcc301	13.1836	Male	Solid tumour	Undifferentiated sarcoma	Diagnosis	No	No	Yes	Yes	Yes	10.3562	Dead
207	zcc345	8.2137	Male	DMG/HGG	Diffuse midline glioma, H3 K27-altered, H3 K27M mutation	Diagnosis	Yes	Yes	No	Yes	No	6.60822	Dead
208	zcc304	7.4411	Male	HM	B cell lymphoproliferative disorder	Diagnosis	Yes	No	No	No	NA	35.4082	Alive
209	zcc352	6.06575	Male	CNS_other	Pilocytic astrocytoma	Diagnosis	Yes	Yes	No	Yes	No	35.211	Alive
210	zcc350	15.189	Male	DMG/HGG	Diffuse midline glioma, H3 K27-altered, H3 K27M mutation	1st relapse	Yes	Yes	No	Yes	No	9.00822	Dead
211	zcc347	12.1671	Male	Solid tumour	Malignant peripheral nerve sheath tumor	1st relapse	Yes	Yes	No	Yes	Yes	27.8795	Dead
212	zcc406	9.29041	Male	Solid tumour	Ewing sarcoma	1st relapse	Yes	Yes	No	No	NA	5.58904	Dead
213	zcc274	12.126	Male	CNS_other	CNS embryonal tumour, NOS	Diagnosis	Yes	Yes	No	Yes	No	6.04932	Dead
214	zcc355	3.05205	Female	Solid tumour	Neuroblastoma	1st relapse	Yes	Yes	No	No	NA	34.4877	Alive
215	zcc290	11.3288	Male	Solid tumour	Ewing sarcoma	1st relapse	Yes	No	No	Yes	Yes	7.79178	Dead
216	zcc308	17.8712	Male	DMG/HGG	Diffuse high grade glioma, H3-wildtype and IDH-wildtype	1st relapse	Yes	Yes	No	Yes	Yes	16.4055	Dead
217	zcc413	13.7534	Male	DMG/HGG	Diffuse midline glioma, H3 K27-altered, H3 K27M mutation	Diagnosis	Yes	Yes	No	Yes	Yes	9.40274	Dead
218	zcc358	8.97808	Male	HM	B-lymphoblastic leukaemia	1st relapse	Yes	Yes	No	Yes	Yes	34.126	Alive
219	zcc410	18.6521	Male	Solid tumour	Ameloblastic fibrosarcoma	Diagnosis	Yes	Yes	No	Yes	No	34.0274	Alive
220	zcc356	13.6904	Male	Solid tumour	Ewing sarcoma	1st relapse	Yes	Yes	No	Yes	No	22.8822	Dead
221	zcc373	12.7562	Female	DMG/HGG	Diffuse midline glioma, H3 K27-altered, H3 K27M mutation	Diagnosis	Yes	Yes	No	Yes	Yes	12.3616	Dead
222	zcc311	20.6274	Male	DMG/HGG	Diffuse midline glioma, H3 K27-altered, H3 K27M mutation	Diagnosis	No	No	Yes	Yes	No	7.06849	Dead
223	zcc360	15.4493	Male	Solid tumour	Alveolar rhabdomyosarcoma	Diagnosis	Yes	Yes	No	Yes	Yes	19.3315	Dead
224	zcc366	7.30411	Male	Solid tumour	EWSR1-rearranged sarcoma, non-ETS fusion	1st relapse	Yes	Yes	No	No	NA	33.863	Alive
225	zcc361	12.7507	Female	HM	Therapy-related myelodysplastic syndrome	Diagnosis	Yes	Yes	No	No	NA	10.6521	Dead
226	zcc364	16.1808	Male	Solid tumour	Desmoplastic small round cell tumor	Diagnosis	Yes	Yes	No	No	NA	33.4027	Alive
227	zcc379	11.7945	Female	CNS_other	Medulloblastoma, non WNT/non-SHH	1st relapse	Yes	Yes	No	Yes	No	33.2055	Alive
228	zcc363	16.6849	Female	CNS_other	Pilocytic astrocytoma	≥2 relapse	Yes	Yes	No	Yes	Yes	33.2055	Alive
229	zcc367	9.51233	Male	Solid tumour	Neuroblastoma	1st relapse	Yes	Yes	No	Yes	No	1.8411	Dead
230	zcc416	14.2164	Male	CNS_other	Medulloblastoma, non WNT/non-SHH	1st relapse	Yes	Yes	No	Yes	Yes	6.34521	Dead
231	zcc315	5.58082	Male	Solid tumour	Malignant melanoma	Diagnosis	Yes	Yes	No	Yes	No	32.7452	Alive
232	zcc387	10.5973	Male	CNS_other	Medulloblastoma, SHH-activated and TP53-mutant	Diagnosis	Yes	No	No	No	NA	10.3562	Alive	Same patient, synchronous tumor
232	zcc386	10.5973	Male	Solid tumour	Osteosarcoma	Diagnosis	No	Yes	Yes	Yes	No	10.3562	Alive	Same patient, synchronous tumor
233	zcc382	14.3041	Female	DMG/HGG	Diffuse high grade glioma, H3-wildtype and IDH-wildtype	1st relapse	Yes	Yes	No	Yes	Yes	7.89041	Dead
234	zcc371	7.82192	Female	Solid tumour	Ewing sarcoma	≥2 relapse	Yes	Yes	No	Yes	No	32.5808	Alive
235	zcc365	4.96986	Male	CNS_other	Posterior fossa A ependymoma	1st relapse	Yes	No	No	No	NA	21.863	Dead
236	zcc391	4.46575	Female	CNS_other	Primary diffuse leptomeningeal PNET	1st relapse	Yes	Yes	No	No	NA	17.2274	Dead
237	zcc395	1.75342	Male	Solid tumour	Neuroblastoma	1st relapse	Yes	Yes	No	No	NA	13.7753	Dead
238	zcc294	6.51233	Male	DMG/HGG	Diffuse midline glioma, H3 K27-altered, H3 K27M mutation	Diagnosis	Yes	Yes	No	No	NA	12.4932	Dead
239	zcc372	6.46849	Male	DMG/HGG	Diffuse midline glioma, H3 K27-altered, H3 K27M mutation	Diagnosis	Yes	Yes	No	Yes	No	6.73973	Dead
240	zcc507	13.2548	Female	DMG/HGG	Pleomorphic xanthoastrocytoma WHO G3	1st relapse	Yes	Yes	No	Yes	Yes	32.2192	Alive
241	zcc297	3.04658	Female	CNS_other	Posterior fossa A ependymoma	Diagnosis	Yes	Yes	No	Yes	Yes	32.0877	Alive
242	zcc375	1.12603	Female	Solid tumour	Wilms tumour	1st relapse	Yes	Yes	No	No	NA	10.9808	Dead
243	zcc377	14.3808	Male	CNS_other	Posterior fossa A ependymoma	≥2 relapse	Yes	Yes	No	Yes	No	26.7288	Dead
244	zcc368	16.3562	Male	DMG/HGG	Astrocytoma, IDH-mutant WHO G3	1st relapse	Yes	Yes	No	Yes	No	12.9205	Dead
245	zcc300	2.07123	Female	CNS_other	Atypical teratoid rhabdoid tumour	Diagnosis	Yes	Yes	No	No	NA	16.6027	Dead
246	zcc322	13.4932	Male	Solid tumour	Osteosarcoma	1st relapse	Yes	Yes	No	Yes	Yes	13.7753	Dead
247	zcc303	2.37808	Female	CNS_other	Posterior fossa A ependymoma	1st relapse	Yes	Yes	No	Yes	No	31.6274	Alive
248	zcc423	15.5507	Male	Solid tumour	Embryonal rhabdomyosarcoma	Diagnosis	Yes	Yes	No	Yes	No	31.6274	Alive
249	zcc380	7.58904	Female	CNS_other	Medulloblastoma, non WNT/non-SHH	1st relapse	Yes	Yes	No	No	NA	6.50959	Dead
250	zcc307	2.15068	Male	CNS_other	Posterior fossa A ependymoma	1st relapse	Yes	Yes	No	Yes	No	19.1671	Dead
251	zcc419	18.6932	Female	Solid tumour	Gastrointestinal stromal tumour	1st relapse	Yes	Yes	No	Yes	Yes	31.5616	Alive
252	zcc400	46.2466	Male	DMG/HGG	Diffuse midline glioma, H3 K27-altered, H3 K27M mutation	Diagnosis	Yes	Yes	No	Yes	No	18.3452	Dead
253	zcc320	7.82466	Female	Solid tumour	Adrenocortical carcinoma	Diagnosis	Yes	Yes	No	No	NA	7.82466	Dead
254	zcc388	7.74247	Female	Solid tumour	Ewing sarcoma	≥2 relapse	Yes	Yes	No	Yes	No	7.72603	Dead
255	zcc392	16.6849	Male	HM	B-lymphoblastic leukaemia	≥2 relapse	Yes	Yes	No	Yes	No	30.937	Alive
256	zcc436	19.537	Male	DMG/HGG	Diffuse high grade glioma, H3-wildtype and IDH-wildtype	Diagnosis	Yes	Yes	No	Yes	Yes	15.6164	Dead
257	zcc314	3.29863	Male	CNS_other	CNS neuroblastoma, FOXR2-activated	≥2 relapse	Yes	Yes	No	No	NA	9.23836	Dead
258	zcc438	2.55068	Female	CNS_other	CNS embryonal tumour, NOS	Diagnosis	Yes	Yes	No	Yes	No	10.389	Dead
259	zcc324	16.737	Male	HM	Therapy-related acute myeloid leukaemia	Diagnosis	Yes	Yes	No	Yes	No	30.8055	Alive
260	zcc326	0.830137	Male	Solid tumour	Ewing sarcoma	Diagnosis	Yes	Yes	No	Yes	No	30.6411	Alive
261	zcc407	8.30959	Male	DMG/HGG	Diffuse high grade glioma, H3-wildtype and IDH-wildtype	Diagnosis	Yes	Yes	No	Yes	No	25.1178	Dead
262	zcc396	15.1205	Female	Solid tumour	Medullary thyroid carcinoma	Diagnosis	Yes	Yes	No	Yes	Yes	30.4438	Alive
263	zcc403	13.3205	Male	Solid tumour	Osteosarcoma	1st relapse	Yes	Yes	No	Yes	Yes	30.3781	Alive
264	zcc399	18.1671	Female	CNS_other	Posterior fossa A ependymoma	1st relapse	Yes	Yes	No	Yes	No	29.7863	Alive
265	zcc440	8.86027	Male	DMG/HGG	Diffuse midline glioma, H3 K27-altered, H3 K27M mutation	Diagnosis	Yes	Yes	No	Yes	Yes	6.96986	Dead
266	zcc411	14.6055	Male	Solid tumour	Osteosarcoma	Diagnosis	Yes	Yes	No	Yes	Yes	15.3205	Dead
267	zcc401	6.07945	Female	DMG/HGG	Diffuse high grade glioma, H3-wildtype and IDH-wildtype	1st relapse	Yes	Yes	No	Yes	No	9.0411	Dead
268	zcc275	15.7288	Male	Solid tumour	Undifferentiated sarcoma	1st relapse	Yes	Yes	No	No	NA	11.3096	Dead
269	zcc328	14.526	Female	CNS_other	Posterior fossa A ependymoma	1st relapse	Yes	Yes	No	Yes	Yes	29.063	Alive
270	zcc414	1.43836	Male	Solid tumour	Neuroblastoma	1st relapse	Yes	Yes	No	Yes	Yes	5.49041	Dead
271	zcc316	1.7589	Male	DMG/HGG	Diffuse midline glioma, H3 K27-altered, no H3 K27M mutation	Diagnosis	Yes	Yes	No	Yes	No	17.6877	Dead
272	zcc286	3.99178	Male	HM	T-lymphoblastic leukaemia	1st relapse	Yes	Yes	No	Yes	No	2.10411	Dead
273	zcc384	7.81644	Female	Solid tumour	Wilms tumour	≥2 relapse	Yes	Yes	No	No	NA	28.6027	Alive
274	zcc318	8.06301	Male	DMG/HGG	Diffuse high grade glioma, H3-wildtype and IDH-wildtype	1st relapse	Yes	Yes	No	Yes	Yes	28.6027	Alive
275	zcc276	15.7589	Male	HM	Hepatosplenic T-cell lymphoma	Diagnosis	Yes	Yes	No	Yes	No	2.69589	Dead
276	zcc381	9.01644	Male	Solid tumour	Ewing sarcoma	1st relapse	Yes	Yes	No	No	NA	22.6849	Dead
277	zcc443	14.4301	Male	Solid tumour	Juvenile nasopharyngeal angiofibroma	1st relapse	Yes	No	No	No	NA	28.537	Alive
278	zcc404	6.52329	Female	Solid tumour	Wilms tumour	≥2 relapse	Yes	Yes	No	Yes	Yes	7.59452	Dead
279	zcc408	11.5205	Female	DMG/HGG	Diffuse high grade glioma, H3-wildtype and IDH-wildtype	Diagnosis	Yes	Yes	No	Yes	No	9.23836	Dead
280	zcc446	13.8137	Male	DMG/HGG	Diffuse high grade glioma, H3-wildtype and IDH-wildtype	Diagnosis	Yes	Yes	No	Yes	Yes	14.2027	Dead
281	zcc331	5.92603	Male	Solid tumour	Neuroblastoma	1st relapse	Yes	Yes	No	Yes	No	3.35342	Dead
282	zcc389	12.6	Male	Solid tumour	Ewing sarcoma	Diagnosis	Yes	Yes	No	No	NA	17.9178	Dead
283	zcc417	29	Male	Solid tumour	Wilms tumour	1st relapse	Yes	No	No	No	NA	27.8466	Alive
284	zcc412	10.7726	Male	HM	Burkitt lymphoma	1st relapse	Yes	Yes	No	Yes	No	4.07671	Dead
285	zcc278	6.97534	Male	Solid tumour	Wilms tumour	1st relapse	No	No	Yes	No	NA	27.6493	Alive
286	zcc418	17.7342	Male	Solid tumour	Osteosarcoma	≥2 relapse	Yes	Yes	No	No	NA	27.4521	Alive
287	zcc393	15.0438	Male	HM	Diffuse large B cell lymphoma	1st relapse	Yes	Yes	No	No	NA	11.9671	Dead
288	zcc333	11.3068	Male	Solid tumour	Ewing sarcoma	1st relapse	Yes	No	No	No	NA	20.4164	Dead
289	zcc422	16.6	Female	DMG/HGG	Diffuse midline glioma, H3 K27-altered, H3 K27M mutation	Diagnosis	Yes	Yes	No	Yes	Yes	6.70685	Dead
290	zcc425	12.1589	Male	CNS_other	Medulloblastoma, SHH-activated and TP53-wildtype	1st relapse	Yes	Yes	No	Yes	Yes	26.9589	Alive
291	zcc397	8.03288	Male	Solid tumour	Embryonal rhabdomyosarcoma	Diagnosis	Yes	Yes	No	Yes	No	17.6548	Dead
292	zcc424	14.2849	Male	HM	B-lymphoblastic leukaemia	≥2 relapse	Yes	Yes	No	No	NA	2.59726	Dead
293	zcc420	18.4274	Female	Solid tumour	Osteosarcoma	Diagnosis	Yes	Yes	No	Yes	No	9.07397	Dead
294	zcc289	7.16438	Female	CNS_other	Posterior fossa A ependymoma	1st relapse	Yes	Yes	No	No	NA	23.4411	Dead
295	zcc457	2.77808	Male	CNS_other	Embryonal tumour with multilayered rosettes, C19MC-altered	Diagnosis	Yes	Yes	No	Yes	Yes	11.9342	Dead
296	zcc428	16.8712	Female	HM	Acute myeloid leukemia	1st relapse	Yes	No	No	No	NA	26.0712	Alive
297	zcc435	6.19178	Female	CNS_other	Posterior fossa A ependymoma	1st relapse	Yes	Yes	No	No	NA	22.6849	Dead
298	zcc427	15.0932	Female	Solid tumour	Osteosarcoma	1st relapse	Yes	No	No	No	NA	9.96164	Dead
299	zcc321	12.3616	Male	Solid tumour	Ewing sarcoma	Diagnosis	Yes	Yes	No	No	NA	15.1233	Dead
300	zcc433	11.526	Female	CNS_other	Supratentorial ependymoma, ZFTA fusion-positive	1st relapse	Yes	Yes	No	Yes	Yes	15.4521	Dead
301	zcc335	11.4904	Male	HM	Acute myeloid leukemia	1st relapse	Yes	Yes	No	Yes	No	25.3479	Alive
302	zcc432	19.1753	Female	Solid tumour	Malignant peripheral nerve sheath tumor	Diagnosis	Yes	Yes	No	Yes	No	25.3479	Alive
303	zcc458	7.30685	Female	DMG/HGG	Diffuse midline glioma, H3 K27-altered, H3 K27M mutation	Diagnosis	Yes	Yes	No	No	NA	7.52877	Dead
304	zcc299	16.1699	Male	DMG/HGG	Diffuse midline glioma, H3 K27-altered, H3 K27M mutation	Diagnosis	Yes	Yes	No	Yes	Yes	6.44384	Dead
305	zcc296	19.5753	Male	HM	Hodgkin lymphoma	≥2 relapse	Yes	No	No	No	NA	25.1836	Alive
306	zcc460	2.66849	Male	Solid tumour	Medullary thyroid carcinoma	Diagnosis	Yes	Yes	No	Yes	Yes	25.0521	Alive
307	zcc461	8.29589	Male	HM	Acute myeloid leukemia	1st relapse	Yes	Yes	No	No	NA	2.76164	Dead
308	zcc437	2.03014	Male	CNS_other	Medulloblastoma, non WNT/non-SHH	Diagnosis	Yes	No	No	Yes	Yes	24.6575	Alive
309	zcc337	3.27945	Female	Solid tumour	Neuroblastoma	1st relapse	Yes	Yes	No	Yes	Yes	13.7096	Dead
310	zcc439	6.57808	Male	Solid tumour	Neuroblastoma	1st relapse	Yes	No	No	No	NA	5.62192	Dead
311	zcc279	18.989	Female	Solid tumour	Osteosarcoma	1st relapse	Yes	Yes	No	Yes	No	18.9699	Dead
312	zcc343	17.9151	Female	Solid tumour	Ewing sarcoma	1st relapse	Yes	No	No	No	NA	9.89589	Dead
313	zcc302	0.539726	Female	DMG/HGG	Diffuse high grade glioma, H3-wildtype and IDH-wildtype	1st relapse	Yes	Yes	No	Yes	No	24.1644	Alive
314	zcc463	5.13151	Female	Solid tumour	Wilms tumour	1st relapse	Yes	Yes	No	No	NA	24.1315	Alive
315	zcc442	5.72055	Male	CNS_other	Supratentorial ependymoma, ZFTA fusion-positive	Diagnosis	Yes	Yes	No	Yes	No	23.9342	Alive
316	zcc340	3.06027	Male	HM	Juvenile myelomonocytic leukemia	Diagnosis	Yes	Yes	No	Yes	No	16.5699	Dead
317	zcc323	4.87123	Male	CNS_other	Posterior fossa A ependymoma	1st relapse	Yes	Yes	No	No	NA	9.86301	Dead
318	zcc444	9.05479	Female	DMG/HGG	Diffuse high grade glioma, H3-wildtype and IDH-wildtype	Diagnosis	Yes	Yes	No	Yes	No	23.4411	Alive
319	zcc464	7.51781	Male	Solid tumour	Neuroblastoma	1st relapse	Yes	Yes	No	Yes	No	23.3425	Alive
320	zcc448	7.84658	Male	Solid tumour	Ewing sarcoma	1st relapse	Yes	Yes	No	No	NA	21.6329	Dead
321	zcc405	15.7288	Male	Solid tumour	CIC-rearranged sarcoma, non-CNS	1st relapse	Yes	Yes	No	Yes	Yes	7.98904	Dead
322	zcc445	1.31781	Male	HM	Therapy-related acute myeloid leukaemia	Diagnosis	Yes	No	No	Yes	No	23.1123	Alive
323	zcc450	6.91781	Male	CNS_other	Medulloblastoma, non WNT/non-SHH	1st relapse	Yes	Yes	No	Yes	No	8.84384	Dead
324	zcc409	4.14247	Female	CNS_other	Posterior fossa A ependymoma	1st relapse	Yes	Yes	No	No	NA	22.9808	Alive
325	zcc441	13.337	Male	Solid tumour	Alveolar rhabdomyosarcoma	Diagnosis	Yes	No	No	No	NA	22.9808	Alive
326	zcc447	1.64658	Male	Solid tumour	Embryonal rhabdomyosarcoma	Diagnosis	Yes	Yes	No	No	NA	22.7836	Alive
327	zcc452	12.0795	Female	Solid tumour	Liposarcoma	1st relapse	Yes	Yes	No	Yes	Yes	17.1288	Dead
328	zcc454	8.92329	Male	CNS_other	Ganglioglioma	Diagnosis	Yes	Yes	No	Yes	No	22.7507	Alive
329	zcc353	11.8986	Female	HM	B cell lymphoproliferative disorder	1st relapse	Yes	Yes	No	No	NA	22.7507	Alive
330	zcc465	25.7479	Female	Solid tumour	Ewing sarcoma	1st relapse	Yes	No	No	No	NA	2.16986	Dead
331	zcc325	5.34521	Female	CNS_other	Pilocytic astrocytoma	≥2 relapse	Yes	Yes	No	Yes	Yes	22.5863	Alive
332	zcc312	21.9753	Female	Solid tumour	Alveolar rhabdomyosarcoma	1st relapse	Yes	Yes	No	Yes	Yes	7.59452	Dead
333	zcc553	14.6603	Female	Solid tumour	Alveolar rhabdomyosarcoma	Diagnosis	No	No	Yes	No	NA	22.5205	Alive
334	zcc456	17.4027	Female	Solid tumour	Neuroblastoma	1st relapse	Yes	Yes	No	Yes	No	13.4795	Dead
335	zcc451	16.1507	Male	Solid tumour	Undifferentiated sarcoma	1st relapse	Yes	Yes	No	Yes	Yes	7.49589	Dead
336	zcc466	5.01918	Male	Solid tumour	Neuroblastoma	1st relapse	Yes	Yes	No	Yes	Yes	3.78082	Dead
337	zcc453	8.52329	Female	CNS_other	Diffuse leptomeningeal glioneuronal tumour	Diagnosis	Yes	No	No	Yes	Yes	22.389	Alive
338	zcc484	10.9151	Female	Solid tumour	Neuroblastoma	1st relapse	Yes	Yes	No	Yes	No	15.0575	Dead
339	zcc486	11.0137	Male	DMG/HGG	Diffuse midline glioma, H3 K27-altered, H3 K27M mutation	Diagnosis	Yes	No	No	Yes	No	13.2822	Dead
340	zcc487	14.8301	Female	Solid tumour	Embryonal rhabdomyosarcoma	1st relapse	Yes	Yes	No	Yes	No	18.7397	Dead
341	zcc488	16.3863	Female	DMG/HGG	Diffuse high grade glioma, H3-wildtype and IDH-wildtype	Diagnosis	Yes	Yes	No	Yes	Yes	21.8959	Alive
342	zcc485	14.1014	Male	Solid tumour	Alveolar rhabdomyosarcoma	Diagnosis	Yes	No	No	No	NA	8.58082	Dead
343	zcc490	22.9178	Female	Solid tumour	Alveolar rhabdomyosarcoma	1st relapse	Yes	Yes	No	Yes	Yes	8.21918	Dead
344	zcc492	0.490411	Male	CNS_other	Posterior fossa A ependymoma	Diagnosis	Yes	Yes	No	Yes	No	21.6329	Alive
345	zcc491	15.0932	Female	Solid tumour	Osteosarcoma	Diagnosis	Yes	No	No	No	NA	21.6329	Alive
346	zcc496	1.95616	Female	DMG/HGG	Diffuse high grade glioma, H3-wildtype and IDH-wildtype	Diagnosis	Yes	Yes	No	Yes	Yes	21.2712	Alive
347	zcc501	4.29863	Female	DMG/HGG	Diffuse midline glioma, H3 K27-altered, H3 K27M mutation	Diagnosis	Yes	No	No	No	NA	11.0466	Dead
348	zcc499	1.59726	Male	CNS_other	Choroid plexus carcinoma, TP53-mutant	Diagnosis	Yes	Yes	No	Yes	No	12.6247	Dead
349	zcc500	15.5068	Female	CNS_other	Pilocytic astrocytoma	≥2 relapse	Yes	Yes	No	No	NA	21.0411	Alive
350	zcc502	1.81096	Female	Solid tumour	Hepatoblastoma	1st relapse	Yes	Yes	No	Yes	No	20.9096	Alive
351	zcc503	15.7753	Male	Solid tumour	Choriocarcinoma	Diagnosis	Yes	No	No	No	NA	20.7123	Alive
352	zcc505	15.2192	Male	DMG/HGG	Diffuse hemispheric glioma, H3 G34-mutant	Diagnosis	Yes	No	No	No	NA	20.5808	Alive
353	zcc506	2.15342	Female	DMG/HGG	Diffuse midline glioma, H3 K27-altered, H3 K27M mutation	Diagnosis	Yes	No	No	No	NA	20.5808	Alive
354	zcc504	17.789	Male	Solid tumour	Nasopharyngeal carcinoma	1st relapse	Yes	No	No	No	NA	20.5808	Alive
355	zcc510	9.10137	Male	Solid tumour	Adrenocortical carcinoma	Diagnosis	Yes	Yes	No	Yes	No	20.5151	Alive
356	zcc515	10.9589	Male	Solid tumour	Ewing sarcoma	Diagnosis	Yes	Yes	No	No	NA	18.1151	Dead
357	zcc509	16.3781	Male	HM	B-lymphoblastic leukaemia	1st relapse	Yes	Yes	No	Yes	No	20.3507	Alive
358	zcc552	4.88219	Male	Solid tumour	Neuroblastoma	1st relapse	No	No	Yes	Yes	Yes	20.2849	Alive
359	zcc514	5.2	Male	HM	Acute myeloid leukemia	1st relapse	Yes	Yes	No	Yes	No	5.45753	Dead
360	zcc513	17.8027	Female	Solid tumour	Osteosarcoma	1st relapse	Yes	Yes	No	Yes	Yes	5.29315	Dead
361	zcc516	10.9397	Female	CNS_other	Pilocytic astrocytoma	≥2 relapse	Yes	Yes	No	Yes	Yes	18.9699	Dead
362	zcc517	15.7671	Male	Solid tumour	Ewing sarcoma	Diagnosis	Yes	Yes	No	Yes	No	19.7918	Alive
363	zcc518	23.7836	Female	HM	Mixed phenotype acute leukaemia	≥2 relapse	Yes	Yes	No	Yes	Yes	4.47123	Dead
364	zcc521	16.7589	Male	HM	Acute myeloid leukemia	Diagnosis	Yes	Yes	No	Yes	No	2.10411	Dead
365	zcc519	13.2767	Female	HM	Acute myeloid leukemia	1st relapse	Yes	Yes	No	Yes	No	19.5288	Alive
366	zcc520	1.24932	Male	HM	Acute myeloid leukemia	1st relapse	Yes	Yes	No	Yes	Yes	4.27397	Dead
367	zcc533	2.0137	Male	HM	Acute myeloid leukemia	1st relapse	Yes	Yes	No	Yes	Yes	2.23562	Dead
368	zcc534	27.2384	Male	Solid tumour	Ewing sarcoma	1st relapse	Yes	Yes	No	Yes	No	17.7205	Dead
369	zcc538	4.55616	Female	DMG/HGG	Diffuse midline glioma, H3 K27-altered, H3 K27M mutation	Diagnosis	Yes	Yes	No	No	NA	5.42466	Dead
370	zcc535	4.47123	Female	Solid tumour	Embryonal rhabdomyosarcoma	Diagnosis	Yes	Yes	No	Yes	No	6.37808	Dead
371	zcc542	1.71233	Female	DMG/HGG	Diffuse high grade glioma, H3-wildtype and IDH-wildtype	Diagnosis	Yes	Yes	No	Yes	Yes	18.9041	Alive
372	zcc540	1.15068	Female	CNS_other	Choroid plexus carcinoma, TP53-mutant	Diagnosis	Yes	Yes	No	Yes	No	18.8712	Alive
373	zcc544	15.4137	Male	Solid tumour	Ewing sarcoma	1st relapse	Yes	Yes	No	No	NA	17.4247	Dead
374	zcc543	7.30137	Male	Solid tumour	Osteosarcoma	1st relapse	Yes	No	No	No	NA	18.8712	Alive
375	zcc541	5.16986	Female	DMG/HGG	Diffuse high grade glioma, H3-wildtype and IDH-wildtype	1st relapse	Yes	Yes	No	Yes	No	18.8384	Alive
376	zcc545	12.5699	Male	Solid tumour	Embryonal rhabdomyosarcoma	1st relapse	Yes	No	No	Yes	No	18.6082	Dead
377	zcc549	2.85479	Male	Solid tumour	Infantile fibrosarcoma	1st relapse	Yes	Yes	No	Yes	Yes	18.7068	Alive
378	zcc548	11.5534	Male	Solid tumour	Alveolar rhabdomyosarcoma	Diagnosis	Yes	Yes	No	No	NA	16.011	Dead
379	zcc560	3.78082	Female	Solid tumour	Neuroblastoma	1st relapse	Yes	Yes	No	No	NA	18.3781	Alive
380	zcc557	3.33973	Female	Solid tumour	Neuroblastoma	1st relapse	Yes	Yes	No	Yes	No	18.3781	Alive
381	zcc558	12.9068	Female	Solid tumour	Osteosarcoma	1st relapse	Yes	Yes	No	Yes	No	18.3781	Alive
382	zcc559	6.34521	Female	DMG/HGG	Diffuse midline glioma, H3 K27-altered, H3 K27M mutation	Diagnosis	Yes	Yes	No	Yes	No	18.2137	Alive
383	zcc567	0.6	Male	Solid tumour	Lipoblastoma	Diagnosis	Yes	Yes	No	Yes	No	18.1808	Alive
384	zcc563	14.263	Female	Solid tumour	Osteosarcoma	Diagnosis	Yes	Yes	No	Yes	No	17.9836	Alive

## Sheet: S2 PGT Tiers
Tier of PGT recommendations
Tier
1	Evidence from clinical studies of the same cancer type a
2	Evidence from clinical studies of different cancer type a
3	Evidence from preclinical studies of the same cancer type b
4	Evidence from preclinical studies of different cancer type b
5	Consensus opinion of the molecular tumor board
	a Patients from these clinical studies can be molecularly selected or unselected
	b Preclinical models in these studies can be molecularly selected or unselected

## Sheet: S3 PGT
Patient #	ZCC ID	Unique treatment ID	Diagnosis	Drug target	Type of alteration	Types of PGT	Targeted agent	Targeted agent class	Drug access	Measurable disease at start of PGT	Best response	Duration of stable disease or disease-free ≥24 wk	Objective clinical benefit	Treatment specific PFS from start of PGT	PFS status at data cutoff
2	zcc23	34	Alveolar rhabdomyosarcoma	PTEN biallelic loss	CNV	Targeted + chemo	Temsirolimus/vinorelbine/cyclophosphamide	mTORi + chemo	Funding via local institution	Not eligible for response, PGT <4 wk	Not eligbile for response	Not eligbile for response	Not eligbile	Not eligbile	Not eligbile
10	zcc11	18	Ewing sarcoma	STAG2 mutation, PPM1D mutation	SNV	Targeted + chemo	Talazoparib/temozolomide	PARPi + chemo	Compassionate access from drug company	Not eligible for response, PGT <4 wk	Not eligbile for response	Not eligbile for response	Not eligbile	Not eligbile	Not eligbile
13	zcc59	96	Ewing sarcoma	PIK3CA mutation	SNV	Targeted + chemo	Temsirolimus/irinotecan/temozolomide	mTORi + chemo	Funding via local institution	Measurable	Partial response	NA	Yes	9.6	PD
24	zcc99	190	Diffuse high grade glioma, H3-wildtype and IDH-wildtype	CDKN2A/B biallelic loss	CNV	Targeted dual	Ribociclib/everolimus	mTORi + CDK4/6i	Funding via local institution	Measurable	Stable disease	6 - 24 wk	No	2.26667	PD
32	zcc43	67	Osteosarcoma	TSC2 mutation with LOH	SNV	Targeted + chemo	Temsirolimus/irinotecan/temozolomide	mTORi + chemo	Funding via local institution	Measurable	Progressive disease	NA	No	1.03333	PD
34	zcc72	133	Neuroblastoma	ALK mutation	SNV	Targeted monotherapy	Brigatinib	ALKi	Compassionate access from drug company	Not eligible for response, PD <4 wk	Not eligbile for response	Not eligbile for response	Not eligbile	Not eligbile	Not eligbile
34	zcc72	132	Neuroblastoma	ALK mutation	SNV	Targeted monotherapy	Lorlatinib	ALKi	Cost-share (hospital/drug company then compassionate access after clincial response)	Measurable	Partial response	NA	Yes	10.5	PD
34	zcc72	130	Neuroblastoma	ALK mutation	SNV	Targeted monotherapy	Alectinib	ALKi	Funding via local institution	Measurable	Stable disease	≥ 24 wk	Yes	10.2333	PD
35	zcc15	25	Gastrointestinal stromal tumour	KIT, FGF3, FGF4, FGFR1 high	High RNA expression	Targeted monotherapy	Regorafenib	KIT/FGFRi (multi-TKI)	Compassionate access from drug company	Measurable	Stable disease	≥ 24 wk	Yes	6.16667	PD
35	zcc15	26	Gastrointestinal stromal tumour	BCL2 high	High RNA expression	Targeted monotherapy	Venetoclax	BCL2i	Compassionate access from drug company	Measurable	Stable disease	≥ 24 wk	Yes	13.6	PD
36	zcc51	81	Neuroblastoma	ALK mutation	SNV	Targeted monotherapy	Lorlatinib	ALKi	Compassionate access from drug company	Measurable	Partial response	NA	Yes	5.23333	PD
40	zcc62	100	Diffuse midline glioma, H3 K27-altered, H3 K27M mutation	PIK3CA mut/PTEN loss, VEGFA high	SNV	Targeted dual	Bevacizumab/sirolimus	mTORi + anti-VEGFA MAb	Funding via local institution	Measurable	Partial response	NA	Yes	8.36667	PD
42	zcc79	148	CNS embryonal tumour, NOS	MSH2 germline mutation, TMB ultrahigh, MMR sig	SNV	Targeted dual	Nivolumab/ipilumumab	anti-PD1 and anti-CTLA4 MAb	Clinical trial enrolment in other institution in Australia	Evaluable, not measurable	Stable disease (non-CR/non-PD)	≥ 24 wk	Yes	10.5	PD
43	zcc28	47	Malignant rhabdoid tumour, non-renal/hepatic	AURKA high	High RNA expression	Targeted monotherapy	Alisertib	AURKAi	Compassionate access from drug company	Measurable	Progressive disease	NA	No	1.4	PD
44	zcc73	135	Diffuse low grade glioma, MAPK pathway altered	BRAF-KIAA1549 fusion	Fusion/SV	Targeted monotherapy	Trametinib	MEKi	Compassionate access from drug company	Measurable	Stable disease	≥ 24 wk	Yes	40.4667	PD
45	zcc36	59	Malignant rhabdoid tumour, renal	CTLA4 high	High RNA expression	Targeted dual	Nivolumab/ipilumumab	anti-PD1 and anti-CTLA4 MAb	Compassionate access from drug company	Measurable	Progressive disease	NA	No	1.7	PD
48	zcc8	11	Wilms tumour	AKT2 copy gain	CNV	Targeted + chemo	Sirolimus/vincristine/irinotecan/temozlomide	mTORi + chemo	Funding via local institution	Not eligible for response, PD <4 wk	Not eligbile for response	Not eligbile for response	Not eligbile	Not eligbile	Not eligbile
56	zcc16	28	Diffuse midline glioma, H3 K27-altered, H3 K27M mutation	EGFR copy gain (9 copies; RNA not high)	CNV	Targeted monotherapy	Afatinib	EGFRi	Clinical trial enrolment in other institution in Australia	Measurable	PD (by new lesion), SD target lesion	NA	No	1.83333	PD
59	zcc131	265	Malignant peripheral nerve sheath tumor	NF1 biallelic loss	CNV	Targeted monotherapy	Trametinib	MEKi	Self-funded	Not eligible for response, PGT <4 wk	Not eligbile for response	Not eligbile for response	Not eligbile	Not eligbile	Not eligbile
65	zcc93	177	Embryonal rhabdomyosarcoma	NRAS mutation	SNV	Targeted monotherapy	Trametinib	MEKi	Funding via local institution	Measurable	Progressive disease	NA	No	1.7	PD
66	zcc113	222	Malignant rhabdoid tumour, non-renal/hepatic	SMARCA4 mutation	SNV	Targeted monotherapy	Tazemetostat	EZH2i	Clinical trial enrolment in local institution	Measurable	PD (by new lesion), SD target lesion	NA	No	1.66667	PD
68	zcc37	61	Diffuse hemispheric glioma, H3 G34-mutant	CDKN2A/B loss, PTEN loss	CNV	Targeted dual	Ribociclib/everolimus	mTORi + CDK4/6i	Self-funded	Measurable	Stable disease	6 - 24 wk	No	3.93333	PD
70	zcc100	194	Diffuse midline glioma, H3 K27-altered, H3 K27M mutation	VEGFA high	High RNA expression	Targeted + chemo	Bevacizumab/carboplatin	anti-VEGFA Mab + chemo	Australian government Pharmaceutical Benefit Scheme	Measurable	Stable disease	6 - 24 wk	No	4.93333	PD
70	zcc100	193	Diffuse midline glioma, H3 K27-altered, H3 K27M mutation	BRCA2 germline mutation, HRD sig	SNV	Targeted dual	Olaparib/durvalumab	PARPi + anti-PDL1 MAb	Clinical trial enrolment in other institution in Australia	Measurable	Complete response	NA	Yes	6.83333	PD
72	zcc106	204	Ganglioglioma	BRAF V600E mutation	SNV	Targeted dual	Trametinib/dabrafenib	MEKi + BRAFi	Funding via local institution	Evaluable, not measurable	Stable disease (non-CR/non-PD)	≥ 24 wk and ongoing at data cutoff	Yes	47.2	No PD
73	zcc45	71	Diffuse high grade glioma, H3-wildtype and IDH-wildtype	NF1 mutation	SNV	Targeted monotherapy	Trametinib	MEKi	Compassionate access from drug company	Measurable	Stable disease	≥ 24 wk	Yes	12.0333	PD
75	zcc41	64	Infantile fibrosarcoma	ETV6-NTRK3 fusion	Fusion/SV	Targeted monotherapy	Larotrectinib	NTRKi	Clinical trial enrolment in other institution in Australia	Measurable	Partial response	NA	Yes	33.6667	PD
85	zcc116	227	Diffuse high grade glioma, H3-wildtype and IDH-wildtype	BRAF V600E mutation	SNV	Targeted dual	Trametinib/dabrafenib	MEKi + BRAFi	Funding via local institution	Evaluable, not measurable	Complete response	NA	Yes	8	PD
87	zcc154	343	Neuroblastoma	ALK copy gain(66 copes; no RNA)	CNV	Targeted + chemo	Crizotinib/cyclophosphamide/topotecan	ALKi + chemo	Compassionate access from drug company	Measurable	Stable disease	≥ 24 wk	Yes	5.6	PD
88	zcc64	111	Atypical teratoid rhabdoid tumour	HDAC1 high	High RNA expression	Targeted monotherapy	Panobinostat	HDACi	Clinical trial enrolment in other institution in Australia	Evaluable, not measurable	Progressive disease	NA	No	1.4	PD
91	zcc291	257	Adrenocortical carcinoma	TMB high	Other	Targeted monotherapy	Nivolumab	anti-PD1 MAb	Clinical trial enrolment in local institution	Not eligible for response, PGT <4 wk	Not eligbile for response	Not eligbile for response	Not eligbile	Not eligbile	Not eligbile
96	zcc50	79	Clear cell meningioma	ABL1 high	High RNA expression	Targeted monotherapy	Dasatinib	ABLi (multi-TKI)	Compassionate access from drug company	Measurable	Stable disease	≥ 24 wk	Yes	6.23333	PD
106	zcc68	119	Embryonal tumour with multilayered rosettes, C19MC-altered	DNMT3B high	High RNA expression	Targeted + chemo	Azacitidine/carboplatin	DNMTi + chemo	Funding via local institution	No disease at start of PGT	NA	Disease-free < 24 wk	No	2.1	PD
108	zcc170	381	Embryonal rhabdomyosarcoma	AKT2 high	High RNA expression	Targeted + chemo	Temsirolimus/vinorelbine/cyclophosphamide	mTORi + chemo	Cost-share (hospital then compassionate access)	Measurable	Partial response	NA	Yes	11.2333	PD
112	zcc327	388	Astrocytoma, IDH-mutant WHO G2	IDH1 mutation	SNV	Chemo	Temozolomide	Chemo	Australian government Pharmaceutical Benefit Scheme	Measurable	Partial response	NA	Yes	39.7	No PD
113	zcc46	74	Diffuse high grade glioma, H3-wildtype and IDH-wildtype	FGFR1-FGFR1 dup	Fusion/SV	Targeted dual	Ponatinib	FGFRi (multi-TKI)	Compassionate access from drug company	Measurable	Partial response	NA	Yes	34.4	No PD
115	zcc139	291	T-lymphoblastic leukaemia	PTEN mutation	SNV	Targeted + chemo	Temsirolimus/cyclophosphamide/etoposide	mTORi + chemo	Clinical trial enrolment in local institution	Not eligible for response, PGT <4 wk	Not eligbile for response	Not eligbile for response	Not eligbile	Not eligbile	Not eligbile
119	zcc181	419	Solid pseudopapillary neoplasm of pancreas	RHEB high	High RNA expression	Targeted monotherapy	Everolimus	mTORi	Funding via local institution	Measurable	Complete metabolic response	NA	Yes	40.2	No PD
121	zcc187	433	Malignant peripheral nerve sheath tumor	NF1 biallelic loss, SUZ12 biallelic loss	CNV	Targeted monotherapy	Trametinib	MEKi	Cost-share (hospital/drug company then compassionate access after clincial response)	Measurable	Complete metabolic response	NA	Yes	37.5	No PD
122	zcc190	443	Pineoblastoma, non-MYC/non-RB	mTOR high	High RNA expression	Targeted + chemo	Temsirolimus/irinotecan/temozolomide	mTORi + chemo	Funding via local institution	No disease at start of PGT	NA	Disease-free < 24 wk	No	1.86667	PD
126	zcc129	251	Angiosarcoma	KDR mutation	SNV	Targeted + chemo	Pazopanib/ifosfamide/doxorubicin	VEGFRi (multi-TKI) + chemo	Australian government Pharmaceutical Benefit Scheme	No disease at start of PGT	NA	Disease ≥ 24 wk and subsequent PD	Yes	11.5333	PD
130	zcc150	322	Diffuse hemispheric glioma, H3 G34-mutant	PDGFRA mutation	SNV	Targeted monotherapy	Dasatinib	PDGRi (multi-TKI)	Funding via local institution	Evaluable, not measurable	Stable disease (non-CR/non-PD)	≥ 24 wk	Yes	27.1333	PD
136	zcc87	164	Desmoplastic small round cell tumor	FGFR4 high	High RNA expression	Targeted dual	Pazopanib/chemo	FGFRi (multi-TKI)	Compassionate access from drug company	Measurable	Stable disease	≥ 24 wk	Yes	5.9	No PD
136	zcc87	167	Desmoplastic small round cell tumor	FGFR4 high	High RNA expression	Targeted monotherapy	Lenvatinib	FGFRi (multi-TKI)	Cost share (hospital/drug company)	Measurable	Stable disease	6 - 24 wk	No	2.1	PD
138	zcc140	296	Embryonal rhabdomyosarcoma	TMB high	Other	Targeted monotherapy	Nivolumab	anti-PD1 MAb	Compassionate access from drug company	No disease at start of PGT	NA	Disease ≥ 24 wk and subsequent PD	Yes	12.4333	PD
140	zcc94	179	Hepatocellular carcinoma	VEGFA high	High RNA expression	Targeted + chemo	Lenvatinib/gemcitabine	VEGFRi (multi-TKI) + chemo	Australian government Pharmaceutical Benefit Scheme	Measurable	Stable disease	≥ 24 wk	Yes	11.6	PD
141	zcc151	329	B-lymphoblastic leukaemia	ATF7IP-PDGFRB fusion	Fusion/SV	Targeted + chemo	Dasatinib/cyclophosphamide/cytarabine	PDGFRi + chemo	Funding via local institution	Not eligible for response, PGT <4 wk	Not eligbile for response	Not eligbile for response	Not eligbile	Not eligbile	Not eligbile
148	zcc82	154	CNS neuroblastoma, FOXR2-activated	NRAS mutation	SNV	Targeted monotherapy	Trametinib	MEKi	Funding via local institution	Not eligible for response, PGT <4 wk	Not eligbile for response	Not eligbile for response	Not eligbile	Not eligbile	Not eligbile
154	zcc176	393	Rhabdoid tumour of small cell type	Tumour infiltrating lymphocytes	Other	Targeted monotherapy	Pembrolizumab	anti-PD1 MAb	Compassionate access from drug company	Evaluable, not measurable	Progressive disease	NA	No	1.5	PD
161	zcc198	497	T-lymphoblastic leukaemia	AKT1 high	High RNA expression	Targeted + chemo	Everolimus/chemo	mTORi + chemo	Australian government Pharmaceutical Benefit Scheme	Measurable	Progressive disease	NA	No	1.73333	PD
164	zcc163	361	Diffuse high grade glioma, H3-wildtype and IDH-wildtype	BRCA2 biallelic loss	CNV	Targeted + chemo	Veliparib/temozolomide	PARPi + chemo	Compassionate access from drug company	Evaluable, not measurable	Stable disease (non-CR/non-PD)	≥ 24 wk	Yes	5.96667	PD
166	zcc172	384	Diffuse high grade glioma, H3-wildtype and IDH-wildtype	FGFR1-ERC1 fusion	Fusion/SV	Targeted monotherapy	Ponatinib	FGFRi	Cost-share (hospital then compassionate access)	Measurable	Progressive disease	NA	No	3.43333	PD
174	zcc203	533	Diffuse midline glioma, H3 K27-altered, H3 K27M mutation	EGFR copy gain (79 copes; high RNA)	CNV	Targeted monotherapy	Afatinib	EGFRi	Clinical trial enrolment in local institution	Measurable	Stable disease	6 - 24 wk	No	2.5	PD
175	zcc96	182	Glioneuronal tumour, NOS	CLIP2 - EGFR fusion	Fusion/SV	Targeted monotherapy	Afatinib	EGFRi	Clinical trial enrolment in other institution in Australia	Measurable	Partial response	NA	Yes	27.1333	No PD
176	zcc205	549	Upper gastrointestinal carcinoma	ATM mutation with LOH	SNV	Targeted monotherapy	Veliparib	PARPi	Compassionate access from drug company	Measurable	Progressive disease	NA	No	2.23333	PD
185	zcc194	463	Embryonal tumour with multilayered rosettes, C19MC-altered	HRD sig	Other	Targeted monotherapy	Veliparib	PARPi	Compassionate access from drug company	Not eligible for response, PGT <4 wk	Not eligbile for response	Not eligbile for response	Not eligbile	Not eligbile	Not eligbile
187	zcc189	435	Diffuse high grade glioma, H3-wildtype and IDH-wildtype	PMS2 germline mutation, TMB high	SNV	Targeted monotherapy	Nivolumab	anti-PD1 MAb	Clinical trial enrolment in local institution	Measurable	Stable disease	Not eligble, PGT duration < 24 wk, No PD at end of PGT	Not eligble, PGT duration < 24 wk	16.5333	No PD
189	zcc338	448	Diffuse high grade glioma, H3-wildtype and IDH-wildtype	CDK4 copy gain (11 copies; high RNA)	CNV	Targeted dual	Ribociclib/everolimus	mTORi + CDK4/6i	Funding via local institution	Evaluable, not measurable	Progressive disease	NA	No	2.4	PD
190	zcc283	218	Diffuse high grade glioma, H3-wildtype and IDH-wildtype	SOX6-NTRK2 fusion	Fusion/SV	Targeted monotherapy	Larotrectinib	NTRKi	Compassionate access from drug company	Measurable	Partial response	NA	Yes	30.3	No PD
191	zcc334	425	Diffuse midline glioma, H3 K27-altered, H3 K27M mutation	PIK3CA mutation	SNV	Targeted dual	Everolimus/ONC-201	mTORi + DRD2i	Funding via local institution	Measurable	Stable disease	Not eligble, PGT duration < 24 wk, No PD at end of PGT	Not eligble, PGT duration < 24 wk	3.73333	No PD
193	zcc344	465	Adrenocortical carcinoma	DNMT3A copy gain (5 copies; high RNA)	CNV	Targeted + chemo	Azacitidine/carboplatin	DNMTi + chemo	Clinical trial enrolment in local institution	Measurable	Progressive disease	NA	No	2.13333	PD
195	zcc339	450	Diffuse midline glioma, H3 K27-altered, no H3 K27M mutation	VEGFA high	High RNA expression	Targeted + chemo	Temozolomide/bevacizumab	anti-VEGFA Mab + chemo	Compassionate access from drug company	Measurable	Progressive disease	NA	No	2.83333	PD
202	zcc349	481	Ganglioglioma	BRAF V600D mutation	SNV	Targeted dual	Trametinib/dabrafenib	MEKi + BRAFi	Compassionate access from drug company	Measurable	Partial response	NA	Yes	22.2	No PD
205	zcc287	239	T-lymphoblastic leukaemia	NUP214-ABL1 fusion	Fusion/SV	Targeted + chemo	Dasatinib/chemo	ABLi (multi-TKI) + chemo	Compassionate access from drug company	Measurable	Complete response	NA	Yes	4.46667	No PD
206	zcc301	288	Undifferentiated sarcoma	FGFR1 mutation	SNV	Targeted monotherapy	Pazopanib	FGFRi (multi-TKI)	Funding via local institution	Measurable	Stable disease	6 - 24 wk	No	4.36667	PD
211	zcc347	475	Malignant peripheral nerve sheath tumor	NF1 biallelic loss, SUZ12 biallelic loss	CNV	Targeted monotherapy	Trametinib	MEKi	Compassionate access from drug company	Measurable	Progressive disease	NA	No	2.93333	PD
215	zcc290	254	Ewing sarcoma	STAG2 loss, TP53 mutation	CNV	Targeted + chemo	Olaparib/temozolomide	PARPi + chemo	Compassionate access from drug company	Not eligible for response, PD <4 wk	Not eligbile for response	Not eligbile for response	Not eligbile	Not eligbile	Not eligbile
216	zcc308	310	Diffuse high grade glioma, H3-wildtype and IDH-wildtype	PTEN biallelic loss	CNV	Targeted monotherapy	Everolimus	mTORi	Funding via local institution	Not eligible for response, PGT <4 wk	Not eligbile for response	Not eligbile for response	Not eligbile	Not eligbile	Not eligbile
217	zcc413	594	Diffuse midline glioma, H3 K27-altered, H3 K27M mutation	PDGFRA mutation	SNV	Targeted monotherapy	Regorafenib	PDGFRi	Funding via local institution	Evaluable, not measurable	Progressive disease	NA	No	2.56667	PD
217	zcc413	593	Diffuse midline glioma, H3 K27-altered, H3 K27M mutation	PDGFRA mutation	SNV	Targeted monotherapy	Ponatinib	PDGFRi	Funding via local institution	Evaluable, not measurable	Progressive disease	NA	No	2.73333	PD
218	zcc358	499	B-lymphoblastic leukaemia	NR3C1 1 copy loss	CNV	Targeted dual	Venetoclax/navitoclax	BCLi	Clinical trial enrolment in local institution	Measurable	Partial response	NA	Yes	1.63333	No PD
221	zcc373	535	Diffuse midline glioma, H3 K27-altered, H3 K27M mutation	NF1 mutation with LOH	SNV	Targeted monotherapy	Trametinib	MEKi	Funding via local institution	Not eligible for response, PGT <4 wk	Not eligbile for response	Not eligbile for response	Not eligbile	Not eligbile	Not eligbile
223	zcc360	506	Alveolar rhabdomyosarcoma	PIK3CA mutation	SNV	Targeted + chemo	Everolimus/irinotecan/temozolomide	mTORi + chemo	Funding via local institution	Measurable	Progressive disease	NA	No	2.26667	PD
228	zcc363	512	Pilocytic astrocytoma	PTPN11, FGFR1 mutation	SNV	Targeted monotherapy	Trametinib	MEKi	Funding via local institution	Evaluable, not measurable	Stable disease (non-CR/non-PD)	≥ 24 wk and ongoing at data cutoff	Yes	24.2	No PD
230	zcc416	602	Medulloblastoma, non WNT/non-SHH	FGFR3 mutation	SNV	Targeted + chemo	Pazopanib/ifosfamide/doxorubicin	FGFRi (multi-TKI) + chemo	Funding via local institution	Evaluable, not measurable	Progressive disease	NA	No	2.06667	PD
233	zcc382	552	Diffuse high grade glioma, H3-wildtype and IDH-wildtype	MGMT promoter methylated	Other	Chemo	Temozolomide	Chemo	Funding via local institution	Evaluable, not measurable	Stable disease (non-CR/non-PD)	6 - 24 wk	No	5.2	PD
240	zcc507	350	Pleomorphic xanthoastrocytoma WHO G3	BRAF V600E and MEK2 mutation	SNV	Targeted dual	Trametinib/dabrafenib	MEKi + BRAFi	Compassionate access from drug company	Evaluable, not measurable	Stable disease (non-CR/non-PD)	≥ 24 wk	Yes	8.5	PD
241	zcc297	278	Posterior fossa A ependymoma	VEGFA high	High RNA expression	Targeted monotherapy	Bevacizumab	anti-VEGFA MAb	Compassionate access from drug company	Measurable	Partial response	NA	Yes	11.6333	PD
246	zcc322	365	Osteosarcoma	NF1 SV, high ARAF	Fusion/SV	Targeted monotherapy	Trametinib	MEKi	Funding via local institution	No disease at start of PGT	NA	Disease-free < 24 wk	No	1.86667	PD
251	zcc419	607	Gastrointestinal stromal tumour	KIT, FGFR4, FGFR1 high	High RNA expression	Targeted monotherapy	Regorafenib	FGFRi/KITi (multi-TKI)	Funding via local institution	Measurable	Stable disease	≥ 24 wk	Yes	6.96667	No PD
256	zcc436	625	Diffuse high grade glioma, H3-wildtype and IDH-wildtype	MSH2 germline, TMB high	SNV	Targeted monotherapy	Durvalumab	anti-PDL1 Mab	Compassionate access from drug company	Measurable	Progressive disease	NA	No	4.2	PD
262	zcc396	565	Medullary thyroid carcinoma	RET mutation germline	SNV	Targeted monotherapy	Selpercatinib	RETi	Clinical trial enrolment in local institution	Measurable	Partial response	NA	Yes	23.6333	No PD
263	zcc403	575	Osteosarcoma	VEGFR3 high	High RNA expression	Targeted monotherapy	Regorafenib	PDGFRAi (multi-TKI)	Funding via local institution	No disease at start of PGT	NA	Disease-free ≥ 24 wk and ongoing at data cutoff	Yes	5.26667	No PD
265	zcc440	632	Diffuse midline glioma, H3 K27-altered, H3 K27M mutation	MET copy gain (24 copies; high RNA)	CNV	Targeted monotherapy	Cabozantinib	METi (multi-TKI)	Funding via local institution	Measurable	Progressive disease	NA	No	2.83333	PD
266	zcc411	588	Osteosarcoma	TSC2 biallelic loss	CNV	Targeted monotherapy	Everolimus	mTORi	Funding via local institution	Measurable	Stable disease	6 - 24 wk	No	4.73333	PD
269	zcc328	395	Posterior fossa A ependymoma	mTOR high	High RNA expression	Targeted + chemo	Everolimus/etoposide	mTORi + chemo	Australian government Pharmaceutical Benefit Scheme	No disease at start of PGT	NA	Disease ≥ 24 wk and subsequent PD	Yes	8.16667	PD
270	zcc414	596	Neuroblastoma	ALK mutation	SNV	Targeted monotherapy	Lorlatinib	ALKi	Compassionate access from drug company	Evaluable, not measurable	Progressive disease	NA	No	2.8	PD
274	zcc318	345	Diffuse high grade glioma, H3-wildtype and IDH-wildtype	KANK1-NTRK2 fusion	Fusion/SV	Targeted monotherapy	Larotrectinib	NTRKi	Clinical trial enrolment in other institution in Australia	Measurable	Partial response	NA	Yes	14.2333	No PD
278	zcc404	577	Wilms tumour	HRD signature	Other	Targeted + chemo	Talazoparib/irinotecan	PARPi + chemo	Compassionate access from drug company	Measurable	Partial response	NA	Yes	4.43333	PD
280	zcc446	641	Diffuse high grade glioma, H3-wildtype and IDH-wildtype	CDKN2A/B loss	CNV	Targeted monotherapy	Abemaciclib	CDK4/6i	Compassionate access from drug company	Measurable	Stable disease	6 - 24 wk	No	4.26667	PD
280	zcc446	639	Diffuse high grade glioma, H3-wildtype and IDH-wildtype	NF1 mutation with LOH, CDKN2A/B loss	SNV	Targeted dual	Trametinib/ribociclib	MEKi + CDK4/6i	Funding via local institution	Measurable	Stable disease	6 - 24 wk	No	4.03333	PD
289	zcc422	610	Diffuse midline glioma, H3 K27-altered, H3 K27M mutation	VEGFA high	High RNA expression	Targeted monotherapy	Bevacizumab	anti-VEGFA MAb	Compassionate access from drug company	Measurable	Progressive disease	NA	No	2.9	PD
290	zcc425	614	Medulloblastoma, SHH-activated and TP53-wildtype	PMS2 germline, TMB high	SNV	Targeted monotherapy	Nivolumab	anti-PD1 MAb	Compassionate access from drug company	Evaluable, not measurable	Stable disease (non-CR/non-PD)	≥ 24 wk and ongoing at data cutoff	Yes	13.6667	No PD
295	zcc457	659	Embryonal tumour with multilayered rosettes, C19MC-altered	DNMT3A/B high	High RNA expression	Targeted + chemo	Azacitidine/carboplatin	DNMTi + chemo	Clinical trial enrolment in local institution	Not eligible for response, PGT <4 wk	Not eligbile for response	Not eligbile for response	Not eligbile	Not eligbile	Not eligbile
300	zcc433	620	Supratentorial ependymoma, ZFTA fusion-positive	ABL1 high, VEGFB high	High RNA expression	Targeted monotherapy	Ponatinib	ABLi/VEGFRi (multi-TKI)	Compassionate access from drug company	Evaluable, not measurable	Stable disease (non-CR/non-PD)	6 - 24 wk	No	4.16667	PD
304	zcc299	283	Diffuse midline glioma, H3 K27-altered, H3 K27M mutation	NF1 mutation x2	SNV	Targeted monotherapy	Trametinib	MEKi	Compassionate access from drug company	Not eligible for response, PGT <4 wk	Not eligbile for response	Not eligbile for response	Not eligbile	Not eligbile	Not eligbile
306	zcc460	671	Medullary thyroid carcinoma	RET germline mutation	SNV	Targeted monotherapy	Selpercatinib	RETi	Clinical trial enrolment in local institution	Evaluable, not measurable	Complete response	NA	Yes	22.5333	No PD
308	zcc437	627	Medulloblastoma, non WNT/non-SHH	MGMT promoter methylated	Other	Chemo	Temozolomide/irinotecan	Chemo	Australian government Pharmaceutical Benefit Scheme	No disease at start of PGT	NA	Disease-free ≥ 24 wk and ongoing at data cutoff	Yes	9.1	No PD
309	zcc337	441	Neuroblastoma	ALK mutation	SNV	Targeted + chemo	Lorlatinib/irinotecan/temozolomide/anti-GD2	ALKi + chemo + immunotherapy	Funding via local institution	Measurable	Partial response	NA	Yes	4.1	PD
321	zcc405	579	CIC-rearranged sarcoma, non-CNS	VEGFR3 high	High RNA expression	Targeted monotherapy	Pazopanib	VEGFRi (multi-TKI)	Australian government Pharmaceutical Benefit Scheme	Not eligbile for response, no interval imaging	Not eligbile for response	Not eligbile for response	Not eligbile	Not eligbile	Not eligbile
327	zcc452	648	Liposarcoma	FGFR1 high	High RNA expression	Targeted monotherapy	Pazopanib	FGFRi (multi-TKI)	Australian government Pharmaceutical Benefit Scheme	Measurable	Progressive disease	NA	No	3.93333	PD
331	zcc325	378	Pilocytic astrocytoma	BRAF-PID1 fusion	Fusion/SV	Targeted monotherapy	Trametinib	MEKi	Compassionate access from drug company	Measurable	Stable disease	≥ 24 wk	Yes	16.5333	No PD
332	zcc312	324	Alveolar rhabdomyosarcoma	RPTOR high	High RNA expression	Targeted + chemo	Everolimus/temozolomide	mTORi + chemo	Australian government Pharmaceutical Benefit Scheme	Evaluable, not measurable	Progressive disease	NA	No	4.23333	PD
335	zcc451	646	Undifferentiated sarcoma	SMARCB1 SV	Fusion/SV	Targeted monotherapy	Tazemetostat	EZH2i	Clinical trial enrolment in local institution	Measurable	Partial response	NA	Yes	4.2	PD
336	zcc466	690	Neuroblastoma	ALK mutation	SNV	Targeted monotherapy	Lorlatinib	ALKi	Compassionate access from drug company	Measurable	Progressive disease	NA	No	2.3	PD
337	zcc453	650	Diffuse leptomeningeal glioneuronal tumour	BRAF-KIAA1549 fusion	Fusion/SV	Targeted monotherapy	Trametinib	MEKi	Compassionate access from drug company	Evaluable, not measurable	Stable disease (non-CR/non-PD)	6 - 24 wk	No	5.36667	PD
341	zcc488	692	Diffuse high grade glioma, H3-wildtype and IDH-wildtype	BRAF V600E mutation	SNV	Targeted dual	Trametinib/dabrafenib	MEKi + BRAFi	Compassionate access from drug company	Measurable	Partial response	NA	Yes	17.5333	No PD
343	zcc490	335	Alveolar rhabdomyosarcoma	AKT2 high	High RNA expression	Targeted	Everolimus	mTORi	Compassionate access from drug company	Not eligible for response, PGT <4 wk	Not eligbile for response	Not eligbile for response	Not eligbile	Not eligbile	Not eligbile
346	zcc496	661	Diffuse high grade glioma, H3-wildtype and IDH-wildtype	NTRK2-KANK1 fusion	Fusion/SV	Targeted monotherapy	Larotrectinib	NTRKi	Compassionate access from drug company	Measurable	Complete response	NA	Yes	14.3333	No PD
358	zcc552	406	Neuroblastoma	ALK mutation	SNV	Targeted + chemo	Lorlatinib/irinotecan/temozolomide/anti-GD2	ALKi + chemo + immunotherapy	Compassionate access from drug company	No disease at start of PGT	NA	Disease-free ≥ 24 wk and ongoing at data cutoff	Yes	10.5333	No PD
360	zcc513	232	Osteosarcoma	TMB high	Other	Targeted monotherapy	Nivolumab	anti-PD1 MAb	Funding via local institution	Measurable	Progressive disease	NA	No	1.16667	PD
361	zcc516	673	Pilocytic astrocytoma	PTPN11, FGFR1 mutation	SNV	Targeted monotherapy	Trametinib	MEKi	Funding via local institution	Measurable	Stable disease	≥ 24 wk	Yes	6.5	PD
363	zcc518	697	Mixed phenotype acute leukaemia	IDH2 mutation	SNV	Targeted dual	Enasidenib/azacitidine	IDH2i + DNMTi	Funding via local institution	Measurable	Progressive disease	NA	No	2.06667	PD
366	zcc520	599	Acute myeloid leukemia	NUP98-KDM5A fusion	Fusion/SV	Targeted monotherapy	Ruxolitinib	JAKi	Funding via local institution	Measurable	Progressive disease	NA	No	1.63333	PD
367	zcc533	519	Acute myeloid leukemia	JAK2 mutation	SNV	Targeted monotherapy	Ruxolitinib	JAKi	Funding via local institution	Not eligible for response, PGT <4 wk	Not eligbile for response	Not eligbile for response	Not eligbile	Not eligbile	Not eligbile
371	zcc542	677	Diffuse high grade glioma, H3-wildtype and IDH-wildtype	NTRK2-CASK fusion	Fusion/SV	Targeted monotherapy	Larotrectinib	NTRKi	Compassionate access from drug company	Measurable	Stable disease	≥ 24 wk	Yes	16.6333	No PD
377	zcc549	480	Infantile fibrosarcoma	ETV6-NTRK3 fusion	Fusion/SV	Targeted monotherapy	Larotrectinib	NTRKi	Clinical trial enrolment in other institution in Australia	Measurable	Complete response	NA	Yes	18.3333	No PD

## Sheet: S4 UGT
Patient #	ZCC ID	Unique treatment ID	Diagnosis	UGT	Evaluable disease at start of UGT	Best response	Duration of stable disease for OCB evaluation	Objective clinical benefit (OCB)	Treatment specific PFS from start of PGT	PFS status at data cutoff
4	zcc9	13	Hepatocellular carcinoma	Nivolumab	Evaluable	Progressive disease	NA	No	3.2	PD
4	zcc9	15	Hepatocellular carcinoma	Lenvatinib	Evaluable	Progressive disease	NA	No	3.5	PD
20	zcc92	174	Diffuse midline glioma, H3 K27-altered, H3 K27M mutation	Nivolumab	Evaluable	Stable disease	6 - 24 wk	No	4.7	PD
20	zcc92	175	Diffuse midline glioma, H3 K27-altered, H3 K27M mutation	ACT001	Evaluable	Progressive disease	NA	No	1.6	PD
32	zcc43	69	Osteosarcoma	Pazopanib	Evaluable	Progressive disease	NA	No	1.23333	PD
33	zcc35	57	Wilms tumour	Immunotherapy trial	Evaluable	Progressive disease	NA	No	1.4	PD
39	zcc57	92	Hepatocellular malignant neoplasm, NOS	Cabozantinib	Evaluable	Progressive disease	NA	No	3.26667	PD
39	zcc57	91	Hepatocellular malignant neoplasm, NOS	Sorafenib	Evaluable	Progressive disease	NA	No	3.9	PD
89	zcc84	159	Adrenocortical carcinoma	Nivolumab + Entinostat	Evaluable	Progressive disease	NA	No	1.4	PD
94	zcc63	109	Medulloblastoma, non WNT/non-SHH	Sirolimus + cyclophosphamide/vinorelbine	Evaluable	Progressive disease	NA	No	2.03333	PD
118	zcc329	399	Diffuse midline glioma, H3 K27-altered, H3 K27M mutation	ACT001	Evaluable	Stable disease	NA	No	1.96667	No PD
131	zcc192	455	Diffuse midline glioma, H3 K27-altered, H3 K27M mutation	ACT001	Evaluable	Progressive disease	NA	No	1.7	PD
138	zcc140	297	Embryonal rhabdomyosarcoma	Venetoclax + cyclophosphamide/topotecan	Evaluable	Progressive disease	NA	No	1.93333	PD
153	zcc168	374	Malignant rhabdoid tumour, non-renal/hepatic	Panobinostat	Evaluable	Stable disease	6 - 24 wk	No	5.23333	PD
179	zcc130	261	Neuroblastoma	Erbumine	Evaluable	Progressive disease	NA	No	1.63333	PD
186	zcc191	445	Osteosarcoma	Bevacizumab + docetaxel/gemcitabine	Evaluable	Progressive disease	NA	No	1.4	PD
186	zcc191	446	Osteosarcoma	Regorafenib	Evaluable	Progressive disease	NA	No	2.76667	PD
191	zcc334	428	Diffuse midline glioma, H3 K27-altered, H3 K27M mutation	ACT001	Evaluable	Stable disease	6 - 24 wk	No	3.56667	PD
192	zcc336	438	Alveolar rhabdomyosarcoma	Lenvatinib	Evaluable	Progressive disease	NA	No	1.9	PD
195	zcc339	452	Diffuse midline glioma, H3 K27-altered, no H3 K27M mutation	Lenvatinib	Evaluable	Partial response	NA	No	4.9	PD
211	zcc347	478	Malignant peripheral nerve sheath tumor	Lenvatinib	Evaluable	Stable disease	6 - 24 wk	No	5.5	PD
211	zcc347	479	Malignant peripheral nerve sheath tumor	APG-115	Evaluable	Progressive disease	NA	No	1.43333	PD
216	zcc308	312	Diffuse high grade glioma, H3-wildtype and IDH-wildtype	Bevacizumab	Evaluable	Stable disease	NA	No	5.1	PD
220	zcc356	494	Ewing sarcoma	Cabozantinib	Evaluable	Progressive disease	NA	No	4.66667	PD
235	zcc365	516	Posterior fossa A ependymoma	ACT001	Evaluable	Progressive disease	NA	No	1.9	PD
245	zcc300	286	Atypical teratoid rhabdoid tumour	Panobinostat	Evaluable	Stable disease	6 - 24 wk	No	5.6	PD
288	zcc333	417	Ewing sarcoma	ACT001	Evaluable	Progressive disease	NA	No	1.73333	PD
288	zcc333	416	Ewing sarcoma	Lenvatinib	Evaluable	Progressive disease	NA	No	3.03333	PD
305	zcc296	276	Hodgkin lymphoma	Pembrolizumab	Evaluable	Progressive disease	NA	No	2	PD
310	zcc439	630	Neuroblastoma	Lorlatinib	Evaluable	Stable disease	6 - 24 wk	No	3.66667	PD
312	zcc343	460	Ewing sarcoma	ACT001	Evaluable	Progressive disease	NA	No	2.13333	PD
338	zcc484	215	Neuroblastoma	Venetoclax + cyclophosphamide/topotecan	Evaluable	Progressive disease	NA	No	2.53333	PD
347	zcc501	694	Diffuse midline glioma, H3 K27-altered, H3 K27M mutation	ACT001	Evaluable	Stable disease	6 - 24 wk	No	5.6	PD
354	zcc504	653	Nasopharyngeal carcinoma	YH001 + toripalimab	Evaluable	Progressive disease	NA	No	5.03333	PD
368	zcc534	359	Ewing sarcoma	Cabozantinib	Evaluable	Progressive disease	NA	No	5.5	PD
4	zcc9	14	Hepatocellular carcinoma	Cabozantinib	Evaluable	Stable disease	≥ 24 wk	Yes	13.0333	PD
26	zcc24	36	Diffuse midline glioma, H3 K27-altered, H3 K27M mutation	Nivolumab	Evaluable	Stable disease	≥ 24 wk	Yes	11.6667	PD
30	zcc27	44	Alveolar rhabdomyosarcoma	Pazopanib	Evaluable	Stable disease	≥ 24 wk	Yes	6.66667	PD
66	zcc113	221	Malignant rhabdoid tumour, non-renal/hepatic	Panobinostat	No disease at start of UGT	NA	Disease ≥ 24 wk and subsequent PD	Yes	18.6667	PD
118	zcc329	400	Diffuse midline glioma, H3 K27-altered, H3 K27M mutation	ONC201	Evaluable	Stable disease	≥ 24 wk	Yes	18.7	PD
128	zcc147	316	Osteosarcoma	Panobinostat	Evaluable	Stable disease	≥ 24 wk	Yes	29.9	No PD
170	zcc332	409	Osteosarcoma	Panobinostat	No disease at start of UGT	NA	Disease-free ≥ 24 wk and ongoing at data cutoff	Yes	34.2667	No PD
182	zcc103	199	Atypical teratoid rhabdoid tumour	Panobinostat	Evaluable	Stable disease	≥ 24 wk	Yes	9.1	No PD
191	zcc334	426	Diffuse midline glioma, H3 K27-altered, H3 K27M mutation	ONC201	Evaluable	Stable disease	≥ 24 wk	Yes	11.0333	PD
276	zcc381	547	Ewing sarcoma	Cabozantinib	Evaluable	Stable disease	≥ 24 wk	Yes	6.16667	PD

## Sheet: S5 Panel
Patient #	ZCC ID	Somatic SV	Somatic SNV	Somatic CNV	Germline variant
91	zcc291		CTNNB1:c.110C>T (p.Ser37Phe)		TP53: c.375G>A (p.T125T)
104	zcc280	ETV4::EWSR1
112	zcc327		TP53: c.707A>G (Tyr236Cys) IDH1: c.395G>A (Arg132His/R132H)
118	zcc329		H3F3A:c.83A>T (p.Lys27Met)
146	zcc313		TP53:c.818G>A (p.Arg273His)	BRD4 (CN:5); JAK3 (CN:4); PIK3R2 (CN:4); MYC (CN:4)
170	zcc332		ARID1A:c.5483C>G (p.Ser1828Ter) RB1:c.1275_1278delCTTT (p.Phe426LysfsTer30)	TP53 (CN:0)
206	zcc301		FGFR1:c.1638C>A (p.Asn546Lys)	NF1 (CN:0); CDKN2A/B (CN:0)
222	zcc311		H3F3A: c.83A>T (p. Lys27Met) TP53:c.817C>T (p.Arg273Cys); TP53:c.467G>C (p.Arg156Pro) ATRX:c.6416G>A (p.Trp2139Ter) NF1:c.4276C>T (p.Gln1426Ter); NF1:c.6529_6550delGCTTTGACATCCTTGGAAACAG (p.Ala2177SerfsTer13)
232	zcc386	LSM1::FGFR1		MYC (CN:10)	TP53:c.524G>A (p.Arg175His)
285	zcc278
333	zcc553	PAX3::FOXO1	TP53:c.524G>A (p.Arg175His)
358	zcc552		TP53: c.799C>T (p.Arg267Trp) ALK: c.3575G>C (p.Arg1192Pro) (R1192P)
